# Supplementary material for: Eight cobweb spider species from China building detritus-based, bell-shaped retreats (Araneae, Theridiidae)
Source: Zookeys. 2021 Aug 9;1055:95–121. doi: 10.3897/zookeys.1055.67620 (PMC9848907; doi:10.3897/zookeys.1055.67620)
Supplement: XML Treatment for Campanicola [file zookeys.1055.67620-treatment1.xml]

<!DOCTYPE tp:taxon-treatment
  PUBLIC "-//TaxonX//DTD Taxonomic Treatment Publishing DTD v0 20100105//EN" "tax-treatment-NSO.dtd">
<tp:taxon-treatment xmlns:tp="http://www.plazi.org/taxpub"><tp:treatment-meta><kwd-group><label>Taxon classification</label><kwd>
                <named-content content-type="kingdom">Animalia</named-content>
              </kwd><kwd>
                <named-content content-type="order">Araneae</named-content>
              </kwd><kwd>
                <named-content content-type="family">Theridiidae</named-content>
              </kwd></kwd-group><mixed-citation publication-type="journal"><person-group><name><surname>Li</surname><given-names>Zichang</given-names></name><name><surname>Agnarsson</surname><given-names>Ingi</given-names></name><name><surname>Peng</surname><given-names>Yu</given-names></name><name><surname>Liu</surname><given-names>Jie</given-names></name></person-group><article-title>Eight cobweb spider species from China building detritus-based, bell-shaped retreats (<tp:taxon-name><tp:taxon-name-part taxon-name-part-type="order">Araneae</tp:taxon-name-part></tp:taxon-name>, <tp:taxon-name><tp:taxon-name-part taxon-name-part-type="family">Theridiidae</tp:taxon-name-part></tp:taxon-name>)</article-title><source>Zookeys</source><day>09</day><month>08</month><year>2021</year><volume>1055</volume><fpage>95</fpage><lpage>121</lpage><pub-id pub-id-type="doi">10.3897/zookeys.1055.67620</pub-id></mixed-citation></tp:treatment-meta><tp:nomenclature><label>Genus</label><tp:taxon-name>
              <object-id xmlns:xlink="http://www.w3.org/1999/xlink" content-type="arpha" xlink:type="simple">32209347-D98D-54B4-9B16-0180CFC5096D</object-id>
              <tp:taxon-name-part taxon-name-part-type="genus" reg="Campanicola">Campanicola</tp:taxon-name-part>
            </tp:taxon-name><tp:taxon-authority>Yoshida, 2015</tp:taxon-authority></tp:nomenclature><tp:treatment-sec sec-type="diagnosis" id="SECID0E1NAC"><title>Diagnosis.</title><p><italic><tp:taxon-name><tp:taxon-name-part taxon-name-part-type="genus" reg="Campanicola">Campanicola</tp:taxon-name-part></tp:taxon-name></italic> is similar to some <italic><tp:taxon-name><tp:taxon-name-part taxon-name-part-type="genus" reg="Achaearanea">Achaearanea</tp:taxon-name-part></tp:taxon-name></italic>, <italic><tp:taxon-name><tp:taxon-name-part taxon-name-part-type="genus" reg="Cryptachaea">Cryptachaea</tp:taxon-name-part></tp:taxon-name></italic>, <italic><tp:taxon-name><tp:taxon-name-part taxon-name-part-type="genus" reg="Parasteatoda">Parasteatoda</tp:taxon-name-part></tp:taxon-name></italic> in building a detritus-based and bell-shaped retreat, but can be distinguished morphologically from <italic><tp:taxon-name><tp:taxon-name-part taxon-name-part-type="genus" reg="Achaearanea">Achaearanea</tp:taxon-name-part></tp:taxon-name></italic> by the cymbium with cymbial hood and without a distal projection in <italic><tp:taxon-name><tp:taxon-name-part taxon-name-part-type="genus" reg="Campanicola">Campanicola</tp:taxon-name-part></tp:taxon-name></italic>, but with a cymbial hook and large distal projections in <italic><tp:taxon-name><tp:taxon-name-part taxon-name-part-type="genus" reg="Achaearanea">Achaearanea</tp:taxon-name-part></tp:taxon-name></italic>; from <italic><tp:taxon-name><tp:taxon-name-part taxon-name-part-type="genus" reg="Cryptachaea">Cryptachaea</tp:taxon-name-part></tp:taxon-name></italic> by the cymbium not extending beyond the alveolus, the tegulum depressed and the copulatory ducts long in <italic><tp:taxon-name><tp:taxon-name-part taxon-name-part-type="genus" reg="Campanicola">Campanicola</tp:taxon-name-part></tp:taxon-name></italic>, but the cymbium extending beyond alveolus, the tegulum spherical and the copulatory ducts short in <italic><tp:taxon-name><tp:taxon-name-part taxon-name-part-type="genus" reg="Cryptachaea">Cryptachaea</tp:taxon-name-part></tp:taxon-name></italic>; from <italic><tp:taxon-name><tp:taxon-name-part taxon-name-part-type="genus" reg="Parasteatoda">Parasteatoda</tp:taxon-name-part></tp:taxon-name></italic> by the conductor tip curved dorsally, the embolus and the copulatory ducts thin and the atrium small in <italic><tp:taxon-name><tp:taxon-name-part taxon-name-part-type="genus" reg="Campanicola">Campanicola</tp:taxon-name-part></tp:taxon-name></italic>, but the conductor tip curved ventrally, the embolus and the copulatory ducts thick, the atrium large in <italic><tp:taxon-name><tp:taxon-name-part taxon-name-part-type="genus" reg="Parasteatoda">Parasteatoda</tp:taxon-name-part></tp:taxon-name></italic> (<xref ref-type="bibr" rid="B28">Yoshida 2008</xref>, <xref ref-type="bibr" rid="B30">2015</xref>; <xref ref-type="bibr" rid="B19">Vanuytven 2021</xref>).</p></tp:treatment-sec><ref-list><ref id="B28"><mixed-citation xmlns:xlink="http://www.w3.org/1999/xlink" xlink:type="simple"><person-group><name name-style="western"><surname>Yoshida</surname><given-names>H</given-names></name></person-group> (<year>2008</year>) <article-title>A revision of the genus <italic><tp:taxon-name><tp:taxon-name-part taxon-name-part-type="genus">Achaearanea</tp:taxon-name-part></tp:taxon-name></italic> (<tp:taxon-name><tp:taxon-name-part taxon-name-part-type="order">Araneae</tp:taxon-name-part></tp:taxon-name>: <tp:taxon-name><tp:taxon-name-part taxon-name-part-type="family">Theridiidae</tp:taxon-name-part></tp:taxon-name>).</article-title><source>Acta Arachnologica</source><volume>57</volume>(<issue>1</issue>): <fpage>37</fpage>–<lpage>40</lpage>. <ext-link xlink:type="simple" ext-link-type="doi" xlink:href="10.2476/asjaa.57.37">https://doi.org/10.2476/asjaa.57.37</ext-link></mixed-citation></ref><ref id="B30"><mixed-citation xmlns:xlink="http://www.w3.org/1999/xlink" xlink:type="simple"><person-group><name name-style="western"><surname>Yoshida</surname><given-names>H</given-names></name></person-group> (<year>2015</year>) <article-title><italic><tp:taxon-name><tp:taxon-name-part taxon-name-part-type="genus">Parasteatoda</tp:taxon-name-part></tp:taxon-name></italic> and a new genus <italic><tp:taxon-name><tp:taxon-name-part taxon-name-part-type="genus">Campanicola</tp:taxon-name-part></tp:taxon-name></italic> (<tp:taxon-name><tp:taxon-name-part taxon-name-part-type="order">Araneae</tp:taxon-name-part></tp:taxon-name>: <tp:taxon-name><tp:taxon-name-part taxon-name-part-type="family">Theridiidae</tp:taxon-name-part></tp:taxon-name>) from Taiwan.</article-title><source>Bulletin of the Yamagata Prefectural Museum</source><volume>33</volume>: <fpage>25</fpage>–<lpage>38</lpage>.</mixed-citation></ref><ref id="B19"><mixed-citation xmlns:xlink="http://www.w3.org/1999/xlink" xlink:type="simple"><person-group><name name-style="western"><surname>Vanuytven</surname><given-names>H</given-names></name></person-group> (<year>2021</year>) The <tp:taxon-name><tp:taxon-name-part taxon-name-part-type="family">Theridiidae</tp:taxon-name-part></tp:taxon-name> (<tp:taxon-name><tp:taxon-name-part taxon-name-part-type="order">Araneae</tp:taxon-name-part></tp:taxon-name>) of the World. A key to the genera with the diagnosis and a study of the body length of all known species. Newsletter Belgian Arachnological Society, 51 pp. [114, 87, 219 pp.]</mixed-citation></ref></ref-list></tp:taxon-treatment>
