# Supplementary material for: Eight cobweb spider species from China building detritus-based, bell-shaped retreats (Araneae, Theridiidae)
Source: Zookeys. 2021 Aug 9;1055:95–121. doi: 10.3897/zookeys.1055.67620 (PMC9848907; doi:10.3897/zookeys.1055.67620)
Supplement: XML Treatment for Campanicola campanulata [file zookeys.1055.67620-treatment2.xml]

<!DOCTYPE tp:taxon-treatment
  PUBLIC "-//TaxonX//DTD Taxonomic Treatment Publishing DTD v0 20100105//EN" "tax-treatment-NSO.dtd">
<tp:taxon-treatment xmlns:tp="http://www.plazi.org/taxpub"><tp:treatment-meta><kwd-group><label>Taxon classification</label><kwd>
                <named-content content-type="kingdom">Animalia</named-content>
              </kwd><kwd>
                <named-content content-type="order">Araneae</named-content>
              </kwd><kwd>
                <named-content content-type="family">Theridiidae</named-content>
              </kwd></kwd-group><mixed-citation publication-type="journal"><person-group><name><surname>Li</surname><given-names>Zichang</given-names></name><name><surname>Agnarsson</surname><given-names>Ingi</given-names></name><name><surname>Peng</surname><given-names>Yu</given-names></name><name><surname>Liu</surname><given-names>Jie</given-names></name></person-group><article-title>Eight cobweb spider species from China building detritus-based, bell-shaped retreats (<tp:taxon-name><tp:taxon-name-part taxon-name-part-type="order">Araneae</tp:taxon-name-part></tp:taxon-name>, <tp:taxon-name><tp:taxon-name-part taxon-name-part-type="family">Theridiidae</tp:taxon-name-part></tp:taxon-name>)</article-title><source>Zookeys</source><day>09</day><month>08</month><year>2021</year><volume>1055</volume><fpage>95</fpage><lpage>121</lpage><pub-id pub-id-type="doi">10.3897/zookeys.1055.67620</pub-id></mixed-citation></tp:treatment-meta><tp:nomenclature><tp:taxon-name>
              <object-id xmlns:xlink="http://www.w3.org/1999/xlink" content-type="arpha" xlink:type="simple">4059AB14-F1E7-5B99-8749-C96005582276</object-id>
              <tp:taxon-name-part taxon-name-part-type="genus" reg="Campanicola">Campanicola</tp:taxon-name-part>
              <tp:taxon-name-part taxon-name-part-type="species" reg="campanulata">campanulata</tp:taxon-name-part>
            </tp:taxon-name><tp:taxon-authority>(Chen, 1993)</tp:taxon-authority><xref ref-type="fig" rid="F1">Figs 1</xref><xref ref-type="fig" rid="F2">, 2</xref><xref ref-type="fig" rid="F3">, 3</xref><xref ref-type="fig" rid="F15">, 15</xref><xref ref-type="fig" rid="F16">, 16</xref><tp:nomenclature-citation-list><tp:nomenclature-citation><tp:taxon-name>
                  <tp:taxon-name-part taxon-name-part-type="genus" reg="Achaearanea">Achaearanea</tp:taxon-name-part>
                  <tp:taxon-name-part taxon-name-part-type="species" reg="campanulata">campanulata</tp:taxon-name-part>
                </tp:taxon-name><comment>Chen, 1993: 36, f. 1–5 (description of male and female).</comment></tp:nomenclature-citation><tp:nomenclature-citation><tp:taxon-name>
                  <tp:taxon-name-part taxon-name-part-type="genus" reg="Achaearanea">Achaearanea</tp:taxon-name-part>
                  <tp:taxon-name-part taxon-name-part-type="species" reg="campanulata">campanulata</tp:taxon-name-part>
                </tp:taxon-name><comment>: <xref ref-type="bibr" rid="B5">Chen and Zhang 1991</xref>: 138, f. 130.1–5 (male and female; <italic>nomen nudum</italic>); <xref ref-type="bibr" rid="B32">Zhu 1998</xref>: 88, f. 50A–E (male and female); Song, Zhu and Chen 1999: 86, f. 38E, F, M, N (male and female); <xref ref-type="bibr" rid="B33">Zhu and Zhang 2011</xref>: 71, f. 36A–E (male and female); <xref ref-type="bibr" rid="B24">Yin et al. 2012</xref>: 250, f. 80A–E (male and female).</comment></tp:nomenclature-citation><tp:nomenclature-citation><tp:taxon-name>
                  <tp:taxon-name-part taxon-name-part-type="genus" reg="Parasteatoda">Parasteatoda</tp:taxon-name-part>
                  <tp:taxon-name-part taxon-name-part-type="species" reg="campanulata">campanulata</tp:taxon-name-part>
                </tp:taxon-name><comment>: <xref ref-type="bibr" rid="B28">Yoshida 2008</xref>: 39 (male and female transferred from <tp:taxon-name><tp:taxon-name-part taxon-name-part-type="genus" reg="Achaearanea">Achaearanea</tp:taxon-name-part></tp:taxon-name>).</comment></tp:nomenclature-citation><tp:nomenclature-citation><tp:taxon-name>
                  <tp:taxon-name-part taxon-name-part-type="genus" reg="Campanicola">Campanicola</tp:taxon-name-part>
                  <tp:taxon-name-part taxon-name-part-type="species" reg="campanulata">campanulata</tp:taxon-name-part>
                </tp:taxon-name><comment>: <xref ref-type="bibr" rid="B30">Yoshida 2015</xref>: 33 (male and female transferred from <tp:taxon-name><tp:taxon-name-part taxon-name-part-type="genus" reg="Parasteatoda">Parasteatoda</tp:taxon-name-part></tp:taxon-name>).</comment></tp:nomenclature-citation></tp:nomenclature-citation-list></tp:nomenclature><tp:treatment-sec sec-type="material" id="SECID0E1FAE"><title>Material examined.</title><p><bold>China, Guizhou Province</bold>: 1 ♂, 13 ♀, Suiyang County, Wenquan Town, Shuanghe Village, Shanwang Cave (<named-content xmlns:xlink="http://www.w3.org/1999/xlink" content-type="dwc:verbatimCoordinates" xlink:type="simple"><named-content content-type="geo-json" specific-use="{&#34;type&#34;:&#34;Point&#34;,&#34;coordinates&#34;:[107.157222,27.965556]}" id="NCID0EFGAE" xlink:type="simple">27°57'56"N, 107°9'26"E</named-content></named-content>, 756 m), 8–10 May 2018, F.X. Liu, W. Ding and Z.C. Li leg.; 1 ♂, 3 ♀, Suiyang County, Wenquan Town, Dishui Village, Manwang Cave and village road (<named-content xmlns:xlink="http://www.w3.org/1999/xlink" content-type="dwc:verbatimCoordinates" xlink:type="simple"><named-content content-type="geo-json" specific-use="{&#34;type&#34;:&#34;Point&#34;,&#34;coordinates&#34;:[107.015556,28.241667]}" id="NCID0ENGAE" xlink:type="simple">28°14'30"N, 107°0'56"E</named-content></named-content>, 650 m), 11 May 2018, F.X. Liu, W. Ding and Z.C. Li leg.; 1 ♂, 6 ♀, Fuquan City, Kouhuang Cave (<named-content xmlns:xlink="http://www.w3.org/1999/xlink" content-type="dwc:verbatimCoordinates" xlink:type="simple"><named-content content-type="geo-json" specific-use="{&#34;type&#34;:&#34;Point&#34;,&#34;coordinates&#34;:[107.215278,26.558611]}" id="NCID0EVGAE" xlink:type="simple">26°33'31"N, 107°12'55"E</named-content></named-content>, 1030 m), 13 May 2018, F.X. Liu, W. Ding and Z.C. Li leg.; <bold>Hunan Province</bold>: 15 ♀, Sangzhi County, Tianpingshan Forest Farm (<named-content xmlns:xlink="http://www.w3.org/1999/xlink" content-type="dwc:verbatimCoordinates" xlink:type="simple"><named-content content-type="geo-json" specific-use="{&#34;type&#34;:&#34;Point&#34;,&#34;coordinates&#34;:[110.086667,29.783333]}" id="NCID0E6GAE" xlink:type="simple">29°47'N, 110°5'12"E</named-content></named-content>, 1359 m), 1–3 June 2018, F.X. Liu, J.S. Lu, J.C. Zhang, R. Zhong and Z.C. Li leg.; 11 ♀, Sangzhi County, Meijiashan Park (<named-content xmlns:xlink="http://www.w3.org/1999/xlink" content-type="dwc:verbatimCoordinates" xlink:type="simple"><named-content content-type="geo-json" specific-use="{&#34;type&#34;:&#34;Point&#34;,&#34;coordinates&#34;:[110.157778,29.406667]}" id="NCID0EHHAE" xlink:type="simple">29°24'24"N, 110°9'28"E</named-content></named-content>, 336 m), 4 June 2018, F.X. Liu, J.S. Lu, J.C. Zhang, R. Zhong and Z.C. Li leg.; 2 ♀, Zhangjiajie City, Zhangjiajie National Forest Park, footpath of The Yellow Rock Village and The Golden Whip Brook (<named-content xmlns:xlink="http://www.w3.org/1999/xlink" content-type="dwc:verbatimCoordinates" xlink:type="simple"><named-content content-type="geo-json" specific-use="{&#34;type&#34;:&#34;Point&#34;,&#34;coordinates&#34;:[110.427222,29.322778]}" id="NCID0EPHAE" xlink:type="simple">29°19'22"N, 110°25'38"E</named-content></named-content>, 452–780 m), 6 June 2018, F.X. Liu, J.S. Lu, J.C. Zhang, R. Zhong and Z.C. Li leg.; 1 ♀, Changsha City, Yuelu Mountain (<named-content xmlns:xlink="http://www.w3.org/1999/xlink" content-type="dwc:verbatimCoordinates" xlink:type="simple"><named-content content-type="geo-json" specific-use="{&#34;type&#34;:&#34;Point&#34;,&#34;coordinates&#34;:[112.935000,28.192500]}" id="NCID0EXHAE" xlink:type="simple">28°11'33"N, 112°56'6"E</named-content></named-content>, 210 m), 12 August 2018, Z.W. Deng and Z.C. Li leg.; 1 ♀, Hengyang City, Hengshan scenic spot, Fanyin Valley (<named-content xmlns:xlink="http://www.w3.org/1999/xlink" content-type="dwc:verbatimCoordinates" xlink:type="simple"><named-content content-type="geo-json" specific-use="{&#34;type&#34;:&#34;Point&#34;,&#34;coordinates&#34;:[112.711389,27.272778]}" id="NCID0E6HAE" xlink:type="simple">27°16'22"N, 112°42'41"E</named-content></named-content>, 410 m), 17 August 2018, Z.W. Deng and Z.C. Li leg.; <bold>Sichuan Province</bold>: 8 ♀, Emeishan City, Emei Mountain Scenic Spot, footpath from Wuxian Gang to Wannian Temple (<named-content xmlns:xlink="http://www.w3.org/1999/xlink" content-type="dwc:verbatimCoordinates" xlink:type="simple"><named-content content-type="geo-json" specific-use="{&#34;type&#34;:&#34;Point&#34;,&#34;coordinates&#34;:[103.381944,29.584167]}" id="NCID0EJIAE" xlink:type="simple">29°35'3"N, 103°22'55"E</named-content></named-content>, 940 m), 21 September 2018, F.X. Liu, Z.W. Deng and Z.C. Li leg.; 17 ♀, Leshan City, Leshan Giant Buddha Scenic Spot (<named-content xmlns:xlink="http://www.w3.org/1999/xlink" content-type="dwc:verbatimCoordinates" xlink:type="simple"><named-content content-type="geo-json" specific-use="{&#34;type&#34;:&#34;Point&#34;,&#34;coordinates&#34;:[103.771944,29.541111]}" id="NCID0ERIAE" xlink:type="simple">29°32'28"N, 103°46'19"E</named-content></named-content>, 380 m), 24 September 2018, F.X. Liu, Z.W. Deng and Z.C. Li leg.; 1 ♀, Ya’an City, Baoxing County, Panda Square (<named-content xmlns:xlink="http://www.w3.org/1999/xlink" content-type="dwc:verbatimCoordinates" xlink:type="simple"><named-content content-type="geo-json" specific-use="{&#34;type&#34;:&#34;Point&#34;,&#34;coordinates&#34;:[102.813889,30.369444]}" id="NCID0EZIAE" xlink:type="simple">30°22'10"N, 102°48'50"E</named-content></named-content>, 1060 m), 27 September 2018, F.X. Liu, Z.W. Deng and Z.C. Li leg.; 5 ♀, Ya’an City, Baoxing County, Longmen Town (<named-content xmlns:xlink="http://www.w3.org/1999/xlink" content-type="dwc:verbatimCoordinates" xlink:type="simple"><named-content content-type="geo-json" specific-use="{&#34;type&#34;:&#34;Point&#34;,&#34;coordinates&#34;:[103.022222,30.253889]}" id="NCID0EBJAE" xlink:type="simple">30°15'14"N, 103°1'20"E</named-content></named-content>, 810 m), 28 September 2018, F.X. Liu, Z.W. Deng and Z.C. Li leg.; <bold>Hubei Province</bold>: 7 ♀, Lichuan City, Tenglongdong Scenic Spot (<named-content xmlns:xlink="http://www.w3.org/1999/xlink" content-type="dwc:verbatimCoordinates" xlink:type="simple"><named-content content-type="geo-json" specific-use="{&#34;type&#34;:&#34;Point&#34;,&#34;coordinates&#34;:[108.937500,30.269444]}" id="NCID0ELJAE" xlink:type="simple">30°16'10"N, 108°56'15"E</named-content></named-content>, 1070 m), 5 October 2018, F.X. Liu, Z.W. Deng and Z.C. Li leg.; 2 ♀, Jianshi County, Chaoyangguan (<named-content xmlns:xlink="http://www.w3.org/1999/xlink" content-type="dwc:verbatimCoordinates" xlink:type="simple"><named-content content-type="geo-json" specific-use="{&#34;type&#34;:&#34;Point&#34;,&#34;coordinates&#34;:[109.714444,30.595833]}" id="NCID0ETJAE" xlink:type="simple">30°35'45"N, 109°42'52"E</named-content></named-content>, 650 m), F.X. Liu, Z.W. Deng and Z.C. Li leg.</p></tp:treatment-sec><tp:treatment-sec sec-type="diagnosis" id="SECID0EYJAE"><title>Diagnosis.</title><p>The females of <italic><tp:taxon-name><tp:taxon-name-part taxon-name-part-type="genus" reg="Campanicola">C.</tp:taxon-name-part><tp:taxon-name-part taxon-name-part-type="species" reg="campanulata">campanulata</tp:taxon-name-part></tp:taxon-name></italic> differ from all other <italic><tp:taxon-name><tp:taxon-name-part taxon-name-part-type="genus" reg="Campanicola">Campanicola</tp:taxon-name-part></tp:taxon-name></italic> species by the copulatory pores that are circular and not clinging to the atrium margin, and the copulatory ducts that curve only twice (Fig. <xref ref-type="fig" rid="F1">1D–F</xref>). Males differ from all other <italic><tp:taxon-name><tp:taxon-name-part taxon-name-part-type="genus" reg="Campanicola">Campanicola</tp:taxon-name-part></tp:taxon-name></italic> species by the shorter and darker conductor tip (Fig. <xref ref-type="fig" rid="F2">2D–F</xref>).</p><fig id="F1" position="float" orientation="portrait"><object-id xmlns:xlink="http://www.w3.org/1999/xlink" content-type="doi" xlink:type="simple">10.3897/zookeys.1055.67620.figure1</object-id><object-id xmlns:xlink="http://www.w3.org/1999/xlink" content-type="zenodo_dep_id" xlink:type="simple">5210940</object-id><object-id xmlns:xlink="http://www.w3.org/1999/xlink" content-type="arpha" xlink:type="simple">1688C9BF-1A33-549B-8BFC-89D4C9B94500</object-id><label>Figure 1.</label><caption><p><italic><tp:taxon-name><tp:taxon-name-part taxon-name-part-type="genus" reg="Campanicola">Campanicola</tp:taxon-name-part><tp:taxon-name-part taxon-name-part-type="species" reg="campanulata">campanulata</tp:taxon-name-part></tp:taxon-name></italic> (Chen, 1993) <bold>A–C</bold> female habitus (<bold>A</bold> dorsal view <bold>B</bold> lateral view <bold>C</bold> ventral view) <bold>D–F</bold> female epigynum (<bold>D</bold> ventral view, uncleared <bold>E</bold> ventral view, cleared and embedded in Arabic gum <bold>F</bold> dorsal view, cleared and embedded in Arabic gum). Scale bars: 0.5 mm (<bold>A–C</bold>); 0.1 mm (<bold>D–F</bold>).</p></caption><graphic xmlns:xlink="http://www.w3.org/1999/xlink" xlink:href="zookeys-1055-095_article-67620__-g001.jpg" position="float" orientation="portrait" xlink:type="simple" id="oo_575797.jpg"><uri content-type="original_file" xlink:type="simple">https://binary.pensoft.net/fig/575797</uri></graphic></fig><fig id="F2" position="float" orientation="portrait"><object-id xmlns:xlink="http://www.w3.org/1999/xlink" content-type="doi" xlink:type="simple">10.3897/zookeys.1055.67620.figure2</object-id><object-id xmlns:xlink="http://www.w3.org/1999/xlink" content-type="zenodo_dep_id" xlink:type="simple">5210956</object-id><object-id xmlns:xlink="http://www.w3.org/1999/xlink" content-type="arpha" xlink:type="simple">F795BFB9-3F18-50C7-8A0A-0A95CD29A9E3</object-id><label>Figure 2.</label><caption><p><italic><tp:taxon-name><tp:taxon-name-part taxon-name-part-type="genus" reg="Campanicola">Campanicola</tp:taxon-name-part><tp:taxon-name-part taxon-name-part-type="species" reg="campanulata">campanulata</tp:taxon-name-part></tp:taxon-name></italic> (Chen, 1993) <bold>A–C</bold> male habitus (<bold>A</bold> dorsal view <bold>B</bold> lateral view <bold>C</bold> ventral view) <bold>D–F</bold> male left palp (<bold>D</bold> prolateral view <bold>E</bold> ventral view <bold>F</bold> retrolateral view). Scale bars: 0.5 mm (<bold>A–C</bold>); 0.1 mm (<bold>D–F</bold>).</p></caption><graphic xmlns:xlink="http://www.w3.org/1999/xlink" xlink:href="zookeys-1055-095_article-67620__-g002.jpg" position="float" orientation="portrait" xlink:type="simple" id="oo_575798.jpg"><uri content-type="original_file" xlink:type="simple">https://binary.pensoft.net/fig/575798</uri></graphic></fig></tp:treatment-sec><tp:treatment-sec sec-type="description" id="SECID0EXNAE"><title>Description.</title><p>See <xref ref-type="bibr" rid="B32">Zhu (1998)</xref>.</p></tp:treatment-sec><tp:treatment-sec sec-type="distribution" id="SECID0EBOAE"><title>Distribution.</title><p>China (Sichuan, new province record; Hubei, Hunan, Guizhou, Zhejiang, Fujian, Henan) (Fig. <xref ref-type="fig" rid="F16">16</xref>).</p><fig id="F3" position="float" orientation="portrait"><object-id xmlns:xlink="http://www.w3.org/1999/xlink" content-type="doi" xlink:type="simple">10.3897/zookeys.1055.67620.figure3</object-id><object-id xmlns:xlink="http://www.w3.org/1999/xlink" content-type="zenodo_dep_id" xlink:type="simple">5210958</object-id><object-id xmlns:xlink="http://www.w3.org/1999/xlink" content-type="arpha" xlink:type="simple">526B78AF-348E-5C85-86BF-60432984580C</object-id><label>Figure 3.</label><caption><p><italic><tp:taxon-name><tp:taxon-name-part taxon-name-part-type="genus" reg="Campanicola">Campanicola</tp:taxon-name-part><tp:taxon-name-part taxon-name-part-type="species" reg="campanulata">campanulata</tp:taxon-name-part></tp:taxon-name></italic> (Chen, 1993) male left palp embedded in Arabic gum (<bold>A</bold> prolateral view <bold>B</bold> ventral view <bold>C</bold> retrolateral view). Scale bars: 0.1 mm.</p></caption><graphic xmlns:xlink="http://www.w3.org/1999/xlink" xlink:href="zookeys-1055-095_article-67620__-g003.jpg" position="float" orientation="portrait" xlink:type="simple" id="oo_575799.jpg"><uri content-type="original_file" xlink:type="simple">https://binary.pensoft.net/fig/575799</uri></graphic></fig></tp:treatment-sec><tp:treatment-sec><!--Section generated to contain objects referenced in tp:taxon-treatment.--><fig id="F15" position="float" orientation="portrait"><object-id xmlns:xlink="http://www.w3.org/1999/xlink" content-type="doi" xlink:type="simple">10.3897/zookeys.1055.67620.figure15</object-id><object-id xmlns:xlink="http://www.w3.org/1999/xlink" content-type="zenodo_dep_id" xlink:type="simple">5210952</object-id><object-id xmlns:xlink="http://www.w3.org/1999/xlink" content-type="arpha" xlink:type="simple">83971E94-8AEE-5F9F-9402-2656A7AFAE7F</object-id><label>Figure 15.</label><caption><p>Field photographs <bold>A, B</bold><italic><tp:taxon-name><tp:taxon-name-part taxon-name-part-type="genus" reg="Campanicola">C.</tp:taxon-name-part><tp:taxon-name-part taxon-name-part-type="species" reg="volubilis">volubilis</tp:taxon-name-part></tp:taxon-name></italic> sp. nov. (<bold>A</bold> web and bell-shaped retreat <bold>B</bold> female in the web <bold>C, D</bold><italic><tp:taxon-name><tp:taxon-name-part taxon-name-part-type="genus" reg="Parasteatoda">P.</tp:taxon-name-part><tp:taxon-name-part taxon-name-part-type="species" reg="ducta">ducta</tp:taxon-name-part></tp:taxon-name></italic> (<bold>C</bold> male outside retreat, female with egg sac in retreat <bold>D</bold> male on leaf) <bold>E</bold> retreat of <italic><tp:taxon-name><tp:taxon-name-part taxon-name-part-type="genus" reg="Campanicola">C.</tp:taxon-name-part><tp:taxon-name-part taxon-name-part-type="species" reg="ferrumequina">ferrumequina</tp:taxon-name-part></tp:taxon-name></italic><bold>F, G</bold> retreat of <italic><tp:taxon-name><tp:taxon-name-part taxon-name-part-type="genus" reg="Campanicola">C.</tp:taxon-name-part><tp:taxon-name-part taxon-name-part-type="species" reg="campanulata">campanulata</tp:taxon-name-part></tp:taxon-name></italic>. Photograph by Zichang Li.</p></caption><graphic xmlns:xlink="http://www.w3.org/1999/xlink" xlink:href="zookeys-1055-095_article-67620__-g015.jpg" position="float" orientation="portrait" xlink:type="simple" id="oo_575811.jpg"><uri content-type="original_file" xlink:type="simple">https://binary.pensoft.net/fig/575811</uri></graphic></fig><fig id="F16" position="float" orientation="portrait"><object-id xmlns:xlink="http://www.w3.org/1999/xlink" content-type="doi" xlink:type="simple">10.3897/zookeys.1055.67620.figure16</object-id><object-id xmlns:xlink="http://www.w3.org/1999/xlink" content-type="zenodo_dep_id" xlink:type="simple">5210954</object-id><object-id xmlns:xlink="http://www.w3.org/1999/xlink" content-type="arpha" xlink:type="simple">86ED9011-8B68-568F-BC90-DD8B4974BEEA</object-id><label>Figure 16.</label><caption><p>Collection localities. <italic><tp:taxon-name><tp:taxon-name-part taxon-name-part-type="genus" reg="Campanicola">C.</tp:taxon-name-part><tp:taxon-name-part taxon-name-part-type="species" reg="anguilliformis">anguilliformis</tp:taxon-name-part></tp:taxon-name></italic> sp. nov. (<bold>1)</bold>; <italic><tp:taxon-name><tp:taxon-name-part taxon-name-part-type="genus" reg="Campanicola">C.</tp:taxon-name-part><tp:taxon-name-part taxon-name-part-type="species" reg="campanulata">campanulata</tp:taxon-name-part></tp:taxon-name></italic> (<bold>2–15)</bold>; <italic><tp:taxon-name><tp:taxon-name-part taxon-name-part-type="genus" reg="Campanicola">C.</tp:taxon-name-part><tp:taxon-name-part taxon-name-part-type="species" reg="falciformis">falciformis</tp:taxon-name-part></tp:taxon-name></italic> sp. nov. (<bold>2–5, 16)</bold>; <italic><tp:taxon-name><tp:taxon-name-part taxon-name-part-type="genus" reg="Campanicola">C.</tp:taxon-name-part><tp:taxon-name-part taxon-name-part-type="species" reg="ferrumequina">ferrumequina</tp:taxon-name-part></tp:taxon-name></italic> (<bold>1, 11)</bold>; <italic><tp:taxon-name><tp:taxon-name-part taxon-name-part-type="genus" reg="Campanicola">C.</tp:taxon-name-part><tp:taxon-name-part taxon-name-part-type="species" reg="heteroidea">heteroidea</tp:taxon-name-part></tp:taxon-name></italic> sp. nov. (<bold>17)</bold>; <italic><tp:taxon-name><tp:taxon-name-part taxon-name-part-type="genus" reg="Campanicola">C.</tp:taxon-name-part><tp:taxon-name-part taxon-name-part-type="species" reg="tauricornis">tauricornis</tp:taxon-name-part></tp:taxon-name></italic> sp. nov. (<bold>18)</bold>; <italic><tp:taxon-name><tp:taxon-name-part taxon-name-part-type="genus" reg="Campanicola">C.</tp:taxon-name-part><tp:taxon-name-part taxon-name-part-type="species" reg="volubilis">volubilis</tp:taxon-name-part></tp:taxon-name></italic> sp. nov. (<bold>19)</bold>; <italic><tp:taxon-name><tp:taxon-name-part taxon-name-part-type="genus" reg="Parasteatoda">P.</tp:taxon-name-part><tp:taxon-name-part taxon-name-part-type="species" reg="ducta">ducta</tp:taxon-name-part></tp:taxon-name></italic> (<bold>20)</bold>.</p></caption><graphic xmlns:xlink="http://www.w3.org/1999/xlink" xlink:href="zookeys-1055-095_article-67620__-g016.jpg" position="float" orientation="portrait" xlink:type="simple" id="oo_575812.jpg"><uri content-type="original_file" xlink:type="simple">https://binary.pensoft.net/fig/575812</uri></graphic></fig></tp:treatment-sec><ref-list><ref id="B5"><mixed-citation xmlns:xlink="http://www.w3.org/1999/xlink" xlink:type="simple"><person-group><name name-style="western"><surname>Chen</surname><given-names>ZF</given-names></name><name name-style="western"><surname>Zhang</surname><given-names>ZH</given-names></name></person-group> (<year>1991</year>) Fauna of Zhejiang: <tp:taxon-name><tp:taxon-name-part taxon-name-part-type="order">Araneida</tp:taxon-name-part></tp:taxon-name>. Zhejiang Science and Technology Publishing House, 356 pp.</mixed-citation></ref><ref id="B32"><mixed-citation xmlns:xlink="http://www.w3.org/1999/xlink" xlink:type="simple"><person-group><name name-style="western"><surname>Zhu</surname><given-names>MS</given-names></name></person-group> (<year>1998</year>) Fauna Sinica: <tp:taxon-name><tp:taxon-name-part taxon-name-part-type="class">Arachnida</tp:taxon-name-part></tp:taxon-name>: <tp:taxon-name><tp:taxon-name-part taxon-name-part-type="order">Araneae</tp:taxon-name-part></tp:taxon-name>: <tp:taxon-name><tp:taxon-name-part taxon-name-part-type="family">Theridiidae</tp:taxon-name-part></tp:taxon-name>. Science Press, Beijing, 89–113.</mixed-citation></ref><ref id="B33"><mixed-citation xmlns:xlink="http://www.w3.org/1999/xlink" xlink:type="simple"><person-group><name name-style="western"><surname>Zhu</surname><given-names>MS</given-names></name><name name-style="western"><surname>Zhang</surname><given-names>BS</given-names></name></person-group> (<year>2011</year>) <source>Spider Fauna of Henan: <tp:taxon-name><tp:taxon-name-part taxon-name-part-type="class">Arachnida</tp:taxon-name-part></tp:taxon-name>: <tp:taxon-name><tp:taxon-name-part taxon-name-part-type="order">Araneae</tp:taxon-name-part></tp:taxon-name>.</source><publisher-name>Science Press</publisher-name>, <publisher-loc>Beijing</publisher-loc>, <size units="page">558 pp</size>.</mixed-citation></ref><ref id="B24"><mixed-citation xmlns:xlink="http://www.w3.org/1999/xlink" xlink:type="simple"><person-group><name name-style="western"><surname>Yin</surname><given-names>CM</given-names></name><name name-style="western"><surname>Peng</surname><given-names>XJ</given-names></name><name name-style="western"><surname>Yan</surname><given-names>HM</given-names></name><name name-style="western"><surname>Bao</surname><given-names>YH</given-names></name><name name-style="western"><surname>Xu</surname><given-names>X</given-names></name><name name-style="western"><surname>Tang</surname><given-names>G</given-names></name><name name-style="western"><surname>Zhou</surname><given-names>QS</given-names></name><name name-style="western"><surname>Liu</surname><given-names>P</given-names></name></person-group> (<year>2012</year>) <source>Fauna Hunan: <tp:taxon-name><tp:taxon-name-part taxon-name-part-type="order">Araneae</tp:taxon-name-part></tp:taxon-name> in Hunan, China.</source><publisher-name>Hunan Science and Technology Press</publisher-name>, <publisher-loc>Changsha</publisher-loc>, <size units="page">1590 pp</size>.</mixed-citation></ref><ref id="B28"><mixed-citation xmlns:xlink="http://www.w3.org/1999/xlink" xlink:type="simple"><person-group><name name-style="western"><surname>Yoshida</surname><given-names>H</given-names></name></person-group> (<year>2008</year>) <article-title>A revision of the genus <italic><tp:taxon-name><tp:taxon-name-part taxon-name-part-type="genus">Achaearanea</tp:taxon-name-part></tp:taxon-name></italic> (<tp:taxon-name><tp:taxon-name-part taxon-name-part-type="order">Araneae</tp:taxon-name-part></tp:taxon-name>: <tp:taxon-name><tp:taxon-name-part taxon-name-part-type="family">Theridiidae</tp:taxon-name-part></tp:taxon-name>).</article-title><source>Acta Arachnologica</source><volume>57</volume>(<issue>1</issue>): <fpage>37</fpage>–<lpage>40</lpage>. <ext-link xlink:type="simple" ext-link-type="doi" xlink:href="10.2476/asjaa.57.37">https://doi.org/10.2476/asjaa.57.37</ext-link></mixed-citation></ref><ref id="B30"><mixed-citation xmlns:xlink="http://www.w3.org/1999/xlink" xlink:type="simple"><person-group><name name-style="western"><surname>Yoshida</surname><given-names>H</given-names></name></person-group> (<year>2015</year>) <article-title><italic><tp:taxon-name><tp:taxon-name-part taxon-name-part-type="genus">Parasteatoda</tp:taxon-name-part></tp:taxon-name></italic> and a new genus <italic><tp:taxon-name><tp:taxon-name-part taxon-name-part-type="genus">Campanicola</tp:taxon-name-part></tp:taxon-name></italic> (<tp:taxon-name><tp:taxon-name-part taxon-name-part-type="order">Araneae</tp:taxon-name-part></tp:taxon-name>: <tp:taxon-name><tp:taxon-name-part taxon-name-part-type="family">Theridiidae</tp:taxon-name-part></tp:taxon-name>) from Taiwan.</article-title><source>Bulletin of the Yamagata Prefectural Museum</source><volume>33</volume>: <fpage>25</fpage>–<lpage>38</lpage>.</mixed-citation></ref></ref-list></tp:taxon-treatment>
