# Supplementary material for: Eight cobweb spider species from China building detritus-based, bell-shaped retreats (Araneae, Theridiidae)
Source: Zookeys. 2021 Aug 9;1055:95–121. doi: 10.3897/zookeys.1055.67620 (PMC9848907; doi:10.3897/zookeys.1055.67620)
Supplement: XML Treatment for Campanicola falciformis [file zookeys.1055.67620-treatment5.xml]

<!DOCTYPE tp:taxon-treatment
  PUBLIC "-//TaxonX//DTD Taxonomic Treatment Publishing DTD v0 20100105//EN" "tax-treatment-NSO.dtd">
<tp:taxon-treatment xmlns:tp="http://www.plazi.org/taxpub"><tp:treatment-meta><kwd-group><label>Taxon classification</label><kwd>
                <named-content content-type="kingdom">Animalia</named-content>
              </kwd><kwd>
                <named-content content-type="order">Araneae</named-content>
              </kwd><kwd>
                <named-content content-type="family">Theridiidae</named-content>
              </kwd></kwd-group><mixed-citation publication-type="journal"><person-group><name><surname>Li</surname><given-names>Zichang</given-names></name><name><surname>Agnarsson</surname><given-names>Ingi</given-names></name><name><surname>Peng</surname><given-names>Yu</given-names></name><name><surname>Liu</surname><given-names>Jie</given-names></name></person-group><article-title>Eight cobweb spider species from China building detritus-based, bell-shaped retreats (<tp:taxon-name><tp:taxon-name-part taxon-name-part-type="order">Araneae</tp:taxon-name-part></tp:taxon-name>, <tp:taxon-name><tp:taxon-name-part taxon-name-part-type="family">Theridiidae</tp:taxon-name-part></tp:taxon-name>)</article-title><source>Zookeys</source><day>09</day><month>08</month><year>2021</year><volume>1055</volume><fpage>95</fpage><lpage>121</lpage><pub-id pub-id-type="doi">10.3897/zookeys.1055.67620</pub-id></mixed-citation></tp:treatment-meta><tp:nomenclature><tp:taxon-name>
              <object-id xmlns:xlink="http://www.w3.org/1999/xlink" content-type="arpha" xlink:type="simple">FCA4CDB6-10C2-5CF6-B059-142A9B5D0479</object-id>
              <tp:taxon-name-part taxon-name-part-type="genus" reg="Campanicola">Campanicola</tp:taxon-name-part>
              <tp:taxon-name-part taxon-name-part-type="species" reg="falciformis">falciformis</tp:taxon-name-part>
              <object-id xmlns:xlink="http://www.w3.org/1999/xlink" content-type="zoobank" xlink:type="simple">http://zoobank.org/F115BCB2-5F8E-405A-86F1-49B1CF49F8ED</object-id>
            </tp:taxon-name><tp:taxon-authority>Li &amp; Liu</tp:taxon-authority><tp:taxon-status xmlns:xlink="http://www.w3.org/1999/xlink" xlink:type="simple">sp. nov.</tp:taxon-status><xref ref-type="fig" rid="F8">Figs 8</xref><xref ref-type="fig" rid="F16">, 16</xref></tp:nomenclature><tp:treatment-sec sec-type="type material" id="SECID0E6HAG"><title>Type material.</title><p><bold><italic>Holotype</italic> ♀, China, Sichuan Province</bold>: Emeishan City, Emei Mountain Scenic Spot, footpath from Wuxian Gang to Wannian Temple (<named-content xmlns:xlink="http://www.w3.org/1999/xlink" content-type="dwc:verbatimCoordinates" xlink:type="simple"><named-content content-type="geo-json" specific-use="{&#34;type&#34;:&#34;Point&#34;,&#34;coordinates&#34;:[103.381944,29.584167]}" id="NCID0ENIAG" xlink:type="simple">29°35'3"N, 103°22'55"E</named-content></named-content>, 940 m), 21 September 2018, F.X. Liu, Z.W. Deng and Z.C. Li leg. <bold>Paratypes</bold>: 12 ♀, same data as holotype; <bold>Sichuan Province</bold>: 2 ♀, Leshan City, Leshan Giant Buddha Scenic Spot (<named-content xmlns:xlink="http://www.w3.org/1999/xlink" content-type="dwc:verbatimCoordinates" xlink:type="simple"><named-content content-type="geo-json" specific-use="{&#34;type&#34;:&#34;Point&#34;,&#34;coordinates&#34;:[103.771944,29.541111]}" id="NCID0EZIAG" xlink:type="simple">29°32'28"N, 103°46'19"E</named-content></named-content>, 380 m), 24 September 2018, F.X. Liu, Z.W. Deng and Z.C. Li leg.; 1 ♀, Ya’an City, Baoxing County, Fengtong Stronghold (<named-content xmlns:xlink="http://www.w3.org/1999/xlink" content-type="dwc:verbatimCoordinates" xlink:type="simple"><named-content content-type="geo-json" specific-use="{&#34;type&#34;:&#34;Point&#34;,&#34;coordinates&#34;:[102.883056,30.572500]}" id="NCID0EBJAG" xlink:type="simple">30°34'21"N, 102°52'59"E</named-content></named-content>, 1540 m), 26 September 2018, F.X. Liu, Z.W. Deng and Z.C. Li leg.; 3 ♀, Ya’an City, Baoxing County, Panda Square (<named-content xmlns:xlink="http://www.w3.org/1999/xlink" content-type="dwc:verbatimCoordinates" xlink:type="simple"><named-content content-type="geo-json" specific-use="{&#34;type&#34;:&#34;Point&#34;,&#34;coordinates&#34;:[102.813889,30.369444]}" id="NCID0EJJAG" xlink:type="simple">30°22'10"N, 102°48'50"E</named-content></named-content>, 1060 m), 27 September 2018, F.X. Liu, Z.W. Deng and Z.C. Li leg.; 1♀, Ya’an City, Baoxing County, Longmen Town (<named-content xmlns:xlink="http://www.w3.org/1999/xlink" content-type="dwc:verbatimCoordinates" xlink:type="simple"><named-content content-type="geo-json" specific-use="{&#34;type&#34;:&#34;Point&#34;,&#34;coordinates&#34;:[103.022222,30.253889]}" id="NCID0ERJAG" xlink:type="simple">30°15'14"N, 103°1'20"E</named-content></named-content>, 810 m), 28 September 2018, F.X. Liu, Z.W. Deng and Z.C. Li leg.</p></tp:treatment-sec><tp:treatment-sec sec-type="diagnosis" id="SECID0EWJAG"><title>Diagnosis.</title><p>This new species can be distinguished from other <italic><tp:taxon-name><tp:taxon-name-part taxon-name-part-type="genus" reg="Campanicola">Campanicola</tp:taxon-name-part></tp:taxon-name></italic> species, in the female, by the position of the copulatory pores: located on the lateral and posterior part of atrium in this new species while located anteriorly in other <italic><tp:taxon-name><tp:taxon-name-part taxon-name-part-type="genus" reg="Campanicola">Campanicola</tp:taxon-name-part></tp:taxon-name></italic> species; and the relative position of the copulatory ducts to the spermathecae: partial copulatory ducts overlap the posterior-ventral half of the spermathacea in this new species (Fig. <xref ref-type="fig" rid="F8">8E, G</xref>), but nearly all copulatory ducts are below the spermathecae in other <italic><tp:taxon-name><tp:taxon-name-part taxon-name-part-type="genus" reg="Campanicola">Campanicola</tp:taxon-name-part></tp:taxon-name></italic> species.</p><fig id="F8" position="float" orientation="portrait"><object-id xmlns:xlink="http://www.w3.org/1999/xlink" content-type="doi" xlink:type="simple">10.3897/zookeys.1055.67620.figure8</object-id><object-id xmlns:xlink="http://www.w3.org/1999/xlink" content-type="zenodo_dep_id" xlink:type="simple">5210968</object-id><object-id xmlns:xlink="http://www.w3.org/1999/xlink" content-type="arpha" xlink:type="simple">A1361284-D816-55C9-A25A-8D96BA9EBEDC</object-id><label>Figure 8.</label><caption><p><italic><tp:taxon-name><tp:taxon-name-part taxon-name-part-type="genus" reg="Campanicola">Campanicola</tp:taxon-name-part><tp:taxon-name-part taxon-name-part-type="species" reg="falciformis">falciformis</tp:taxon-name-part></tp:taxon-name></italic> sp. nov. <bold>A–C</bold> female habitus (<bold>A</bold> dorsal view <bold>B</bold> ventral view <bold>C</bold> lateral view) <bold>D–H</bold> female epigynum (<bold>D</bold> ventral view, uncleared <bold>E</bold> ventral view, cleared <bold>F</bold> dorsal view, cleared <bold>G</bold> ventral view, cleared and embedded in Arabic gum <bold>H</bold> dorsal view, cleared and embedded in Arabic gum). Scale bars: 0.5 mm (<bold>A–C</bold>); 0.1 mm (<bold>D–H</bold>).</p></caption><graphic xmlns:xlink="http://www.w3.org/1999/xlink" xlink:href="zookeys-1055-095_article-67620__-g008.jpg" position="float" orientation="portrait" xlink:type="simple" id="oo_575804.jpg"><uri content-type="original_file" xlink:type="simple">https://binary.pensoft.net/fig/575804</uri></graphic></fig></tp:treatment-sec><tp:treatment-sec sec-type="etymology" id="SECID0EFMAG"><title>Etymology.</title><p>The specific name is derived from the Latin adjective <italic><tp:taxon-name><tp:taxon-name-part taxon-name-part-type="genus" reg="Campanicola"/><tp:taxon-name-part taxon-name-part-type="species" reg="falciformis">falciformis</tp:taxon-name-part></tp:taxon-name></italic>, meaning doubly falcate, referring to the falcate copulatory ducts in ventral view; adjective.</p></tp:treatment-sec><tp:treatment-sec sec-type="description" id="SECID0EVMAG"><title>Description.</title><p><bold>Male</bold> unknown. <bold>Female (holotype)</bold>: Total length 2.29. Prosoma 0.92 long, 0.79 wide, brown, with dark brown margin. Sternum 0.49 long, 0.47 wide, yellow, peltate, with sparse setae. Opisthosoma 1.45 long, 1.38 wide, yellowish-brown, dorsum center with an angle bracket-shaped pale-yellow stripe either side of the midline, dorsum posterior with lateral pale-yellow stripe, and many bright white spots are distributed in the stripes (Fig. <xref ref-type="fig" rid="F8">8A</xref>). Anal tubercle yellow. Spinnerets surrounded with blackish brown ring, without colulus. Diameters of eyes: <abbrev xmlns:xlink="http://www.w3.org/1999/xlink" xlink:title="anterior median eyes" id="ABBRID0EDNAG" xlink:type="simple">AME</abbrev> 0.06, <abbrev xmlns:xlink="http://www.w3.org/1999/xlink" xlink:title="anterior lateral eyes" id="ABBRID0EHNAG" xlink:type="simple">ALE</abbrev> 0.09, <abbrev xmlns:xlink="http://www.w3.org/1999/xlink" xlink:title="posterior median eyes" id="ABBRID0ELNAG" xlink:type="simple">PME</abbrev> 0.10, <abbrev xmlns:xlink="http://www.w3.org/1999/xlink" xlink:title="posterior lateral eyes" id="ABBRID0EPNAG" xlink:type="simple">PLE</abbrev> 0.10. Interdistances of eyes: <abbrev xmlns:xlink="http://www.w3.org/1999/xlink" xlink:title="anterior median eyes" id="ABBRID0ETNAG" xlink:type="simple">AME</abbrev>-<abbrev xmlns:xlink="http://www.w3.org/1999/xlink" xlink:title="anterior median eyes" id="ABBRID0EXNAG" xlink:type="simple">AME</abbrev> 0.08, <abbrev xmlns:xlink="http://www.w3.org/1999/xlink" xlink:title="anterior median eyes" id="ABBRID0E2NAG" xlink:type="simple">AME</abbrev>-<abbrev xmlns:xlink="http://www.w3.org/1999/xlink" xlink:title="anterior lateral eyes" id="ABBRID0E6NAG" xlink:type="simple">ALE</abbrev> 0.03, <abbrev xmlns:xlink="http://www.w3.org/1999/xlink" xlink:title="posterior median eyes" id="ABBRID0EDOAG" xlink:type="simple">PME</abbrev>-<abbrev xmlns:xlink="http://www.w3.org/1999/xlink" xlink:title="posterior median eyes" id="ABBRID0EHOAG" xlink:type="simple">PME</abbrev> 0.08, <abbrev xmlns:xlink="http://www.w3.org/1999/xlink" xlink:title="posterior median eyes" id="ABBRID0ELOAG" xlink:type="simple">PME</abbrev>-<abbrev xmlns:xlink="http://www.w3.org/1999/xlink" xlink:title="posterior lateral eyes" id="ABBRID0EPOAG" xlink:type="simple">PLE</abbrev> 0.04. Clypeus 0.16 high, yellow. Chelicerae yellow, promargin with 2 teeth. Endites orange yellow. Labium 0.20 long, 0.06 wide, yellow and rectangular, fused with sternum. Measurements of legs: I 3.67 (1.17, 0.29, 0.79, 0.93, 0.49), II 2.52 (0.80, 0.25, 0.49, 0.58, 0.40), III 2.03 (0.62, 0.29, 0.35, 0.38, 0.39), IV 3.01 (1.01, 0.27, 0.65, 0.66, 0.42). Leg formula: I-IV-II-III. Femur, patella, tibia and metatarsus light yellow, tarsus yellow. Femur, tibia and metatarsus with dark brown ring. Epigynum: atrium depression and oval; copulatory pores apparent, widely separated with each other, located on the lateral and posterior part of atrium; copulatory ducts long and winding, the part of copulatory ducts near copulatory pores is more sclerotized than the part near spermathecae, the part near spermathecae overlaps half of the spermathecae, and connected with spermathecae from posterior and lateral part; spermathecae nearly spherical to oval; fertilization ducts short, tapering gradually (Fig. <xref ref-type="fig" rid="F8">8E, F</xref>).</p></tp:treatment-sec><tp:treatment-sec sec-type="distribution" id="SECID0EXOAG"><title>Distribution.</title><p>China (Sichuan) (Fig. <xref ref-type="fig" rid="F16">16</xref>).</p></tp:treatment-sec><tp:treatment-sec><!--Section generated to contain objects referenced in tp:taxon-treatment.--><fig id="F16" position="float" orientation="portrait"><object-id xmlns:xlink="http://www.w3.org/1999/xlink" content-type="doi" xlink:type="simple">10.3897/zookeys.1055.67620.figure16</object-id><object-id xmlns:xlink="http://www.w3.org/1999/xlink" content-type="zenodo_dep_id" xlink:type="simple">5210954</object-id><object-id xmlns:xlink="http://www.w3.org/1999/xlink" content-type="arpha" xlink:type="simple">86ED9011-8B68-568F-BC90-DD8B4974BEEA</object-id><label>Figure 16.</label><caption><p>Collection localities. <italic><tp:taxon-name><tp:taxon-name-part taxon-name-part-type="genus" reg="Campanicola">C.</tp:taxon-name-part><tp:taxon-name-part taxon-name-part-type="species" reg="anguilliformis">anguilliformis</tp:taxon-name-part></tp:taxon-name></italic> sp. nov. (<bold>1)</bold>; <italic><tp:taxon-name><tp:taxon-name-part taxon-name-part-type="genus" reg="Campanicola">C.</tp:taxon-name-part><tp:taxon-name-part taxon-name-part-type="species" reg="campanulata">campanulata</tp:taxon-name-part></tp:taxon-name></italic> (<bold>2–15)</bold>; <italic><tp:taxon-name><tp:taxon-name-part taxon-name-part-type="genus" reg="Campanicola">C.</tp:taxon-name-part><tp:taxon-name-part taxon-name-part-type="species" reg="falciformis">falciformis</tp:taxon-name-part></tp:taxon-name></italic> sp. nov. (<bold>2–5, 16)</bold>; <italic><tp:taxon-name><tp:taxon-name-part taxon-name-part-type="genus" reg="Campanicola">C.</tp:taxon-name-part><tp:taxon-name-part taxon-name-part-type="species" reg="ferrumequina">ferrumequina</tp:taxon-name-part></tp:taxon-name></italic> (<bold>1, 11)</bold>; <italic><tp:taxon-name><tp:taxon-name-part taxon-name-part-type="genus" reg="Campanicola">C.</tp:taxon-name-part><tp:taxon-name-part taxon-name-part-type="species" reg="heteroidea">heteroidea</tp:taxon-name-part></tp:taxon-name></italic> sp. nov. (<bold>17)</bold>; <italic><tp:taxon-name><tp:taxon-name-part taxon-name-part-type="genus" reg="Campanicola">C.</tp:taxon-name-part><tp:taxon-name-part taxon-name-part-type="species" reg="tauricornis">tauricornis</tp:taxon-name-part></tp:taxon-name></italic> sp. nov. (<bold>18)</bold>; <italic><tp:taxon-name><tp:taxon-name-part taxon-name-part-type="genus" reg="Campanicola">C.</tp:taxon-name-part><tp:taxon-name-part taxon-name-part-type="species" reg="volubilis">volubilis</tp:taxon-name-part></tp:taxon-name></italic> sp. nov. (<bold>19)</bold>; <italic><tp:taxon-name><tp:taxon-name-part taxon-name-part-type="genus" reg="Parasteatoda">P.</tp:taxon-name-part><tp:taxon-name-part taxon-name-part-type="species" reg="ducta">ducta</tp:taxon-name-part></tp:taxon-name></italic> (<bold>20)</bold>.</p></caption><graphic xmlns:xlink="http://www.w3.org/1999/xlink" xlink:href="zookeys-1055-095_article-67620__-g016.jpg" position="float" orientation="portrait" xlink:type="simple" id="oo_575812.jpg"><uri content-type="original_file" xlink:type="simple">https://binary.pensoft.net/fig/575812</uri></graphic></fig></tp:treatment-sec></tp:taxon-treatment>
