# Supplementary material for: Eight cobweb spider species from China building detritus-based, bell-shaped retreats (Araneae, Theridiidae)
Source: Zookeys. 2021 Aug 9;1055:95–121. doi: 10.3897/zookeys.1055.67620 (PMC9848907; doi:10.3897/zookeys.1055.67620)
Supplement: XML Treatment for Campanicola heteroidea [file zookeys.1055.67620-treatment6.xml]

<!DOCTYPE tp:taxon-treatment
  PUBLIC "-//TaxonX//DTD Taxonomic Treatment Publishing DTD v0 20100105//EN" "tax-treatment-NSO.dtd">
<tp:taxon-treatment xmlns:tp="http://www.plazi.org/taxpub"><tp:treatment-meta><kwd-group><label>Taxon classification</label><kwd>
                <named-content content-type="kingdom">Animalia</named-content>
              </kwd><kwd>
                <named-content content-type="order">Araneae</named-content>
              </kwd><kwd>
                <named-content content-type="family">Theridiidae</named-content>
              </kwd></kwd-group><mixed-citation publication-type="journal"><person-group><name><surname>Li</surname><given-names>Zichang</given-names></name><name><surname>Agnarsson</surname><given-names>Ingi</given-names></name><name><surname>Peng</surname><given-names>Yu</given-names></name><name><surname>Liu</surname><given-names>Jie</given-names></name></person-group><article-title>Eight cobweb spider species from China building detritus-based, bell-shaped retreats (<tp:taxon-name><tp:taxon-name-part taxon-name-part-type="order">Araneae</tp:taxon-name-part></tp:taxon-name>, <tp:taxon-name><tp:taxon-name-part taxon-name-part-type="family">Theridiidae</tp:taxon-name-part></tp:taxon-name>)</article-title><source>Zookeys</source><day>09</day><month>08</month><year>2021</year><volume>1055</volume><fpage>95</fpage><lpage>121</lpage><pub-id pub-id-type="doi">10.3897/zookeys.1055.67620</pub-id></mixed-citation></tp:treatment-meta><tp:nomenclature><tp:taxon-name>
              <object-id xmlns:xlink="http://www.w3.org/1999/xlink" content-type="arpha" xlink:type="simple">88F724CE-088C-50DC-A3BE-154E0739CE69</object-id>
              <tp:taxon-name-part taxon-name-part-type="genus" reg="Campanicola">Campanicola</tp:taxon-name-part>
              <tp:taxon-name-part taxon-name-part-type="species" reg="heteroidea">heteroidea</tp:taxon-name-part>
              <object-id xmlns:xlink="http://www.w3.org/1999/xlink" content-type="zoobank" xlink:type="simple">http://zoobank.org/67E9B368-0AF8-4EFA-BD84-93584BFCAFF8</object-id>
            </tp:taxon-name><tp:taxon-authority>Li &amp; Liu</tp:taxon-authority><tp:taxon-status xmlns:xlink="http://www.w3.org/1999/xlink" xlink:type="simple">sp. nov.</tp:taxon-status><xref ref-type="fig" rid="F9">Figs 9</xref><xref ref-type="fig" rid="F16">, 16</xref></tp:nomenclature><tp:treatment-sec sec-type="type material" id="SECID0ESQAG"><title>Type material.</title><p><bold><italic>Holotype</italic>: ♀, China, Guizhou Province</bold>: Liupanshui City, Zhongshan District (<named-content xmlns:xlink="http://www.w3.org/1999/xlink" content-type="dwc:verbatimCoordinates" xlink:type="simple"><named-content content-type="geo-json" specific-use="{&#34;type&#34;:&#34;Point&#34;,&#34;coordinates&#34;:[104.819444,26.597222]}" id="NCID0EARAG" xlink:type="simple">26°35'50"N, 104°49'10"E</named-content></named-content>, 1760 m), 26 August 2020, B. Liang and J.H. Wang leg.</p></tp:treatment-sec><tp:treatment-sec sec-type="diagnosis" id="SECID0EFRAG"><title>Diagnosis.</title><p>This new species can be distinguished from other <italic><tp:taxon-name><tp:taxon-name-part taxon-name-part-type="genus" reg="Campanicola">Campanicola</tp:taxon-name-part></tp:taxon-name></italic> species by the following characteristics: epigynum dissymmetric; copulatory pores located on the anterior margin of the atrium; copulatory ducts short, winding simply (Fig. <xref ref-type="fig" rid="F9">9D, E</xref>).</p><fig id="F9" position="float" orientation="portrait"><object-id xmlns:xlink="http://www.w3.org/1999/xlink" content-type="doi" xlink:type="simple">10.3897/zookeys.1055.67620.figure9</object-id><object-id xmlns:xlink="http://www.w3.org/1999/xlink" content-type="zenodo_dep_id" xlink:type="simple">5210970</object-id><object-id xmlns:xlink="http://www.w3.org/1999/xlink" content-type="arpha" xlink:type="simple">81EC3715-AE1A-5C64-BCF2-1079DA133B21</object-id><label>Figure 9.</label><caption><p><italic><tp:taxon-name><tp:taxon-name-part taxon-name-part-type="genus" reg="Campanicola">Campanicola</tp:taxon-name-part><tp:taxon-name-part taxon-name-part-type="species" reg="heteroidea">heteroidea</tp:taxon-name-part></tp:taxon-name></italic> sp. nov. <bold>A–C</bold> female habitus (<bold>A</bold> dorsal view <bold>B</bold> lateral view <bold>C</bold> ventral view) <bold>D–G</bold> female epigynum (<bold>D</bold> ventral view, cleared <bold>E</bold> dorsal view, cleared <bold>F</bold> ventral view, cleared and embedded in Arabic gum <bold>G</bold> dorsal view, cleared and embedded in Arabic gum). Scale bars: 0.5 mm (<bold>A–C</bold>); 0.1 mm (<bold>D–G</bold>).</p></caption><graphic xmlns:xlink="http://www.w3.org/1999/xlink" xlink:href="zookeys-1055-095_article-67620__-g009.jpg" position="float" orientation="portrait" xlink:type="simple" id="oo_575805.jpg"><uri content-type="original_file" xlink:type="simple">https://binary.pensoft.net/fig/575805</uri></graphic></fig></tp:treatment-sec><tp:treatment-sec sec-type="etymology" id="SECID0EETAG"><title>Etymology.</title><p>The specific name is derived from the Latin adjective <italic>heteroideus</italic>, meaning asymmetrical, referring in essence to the dissymmetric epigynum structure; adjective.</p></tp:treatment-sec><tp:treatment-sec sec-type="description" id="SECID0EMTAG"><title>Description.</title><p><bold>Male</bold> unknown. <bold>Female (holotype)</bold>: Total length 4.12. Prosoma 1.66 long, 1.54 wide, brown, with few black patches in the centre. Sternum 0.90 long, 0.93 wide, yellow, with black patches and sparse setae. Opisthosoma 2.45 long, 2.22 wide, oval, armed with black setae, dorsum yellowish with a middle longitudinal black belt which is surrounded with bright white spots, and more laterally mottled. Venter yellowish-brown, with a broad black transverse stripe next to epigastric furrow. Anal tubercle yellowish. Spinnerets yellow, surrounded with black ring, without colulus (Fig. <xref ref-type="fig" rid="F9">9A–C</xref>). Diameters of eyes: <abbrev xmlns:xlink="http://www.w3.org/1999/xlink" xlink:title="anterior median eyes" id="ABBRID0E1TAG" xlink:type="simple">AME</abbrev> 0.07, <abbrev xmlns:xlink="http://www.w3.org/1999/xlink" xlink:title="anterior lateral eyes" id="ABBRID0E5TAG" xlink:type="simple">ALE</abbrev> 0.06, <abbrev xmlns:xlink="http://www.w3.org/1999/xlink" xlink:title="posterior median eyes" id="ABBRID0ECUAG" xlink:type="simple">PME</abbrev> 0.05, <abbrev xmlns:xlink="http://www.w3.org/1999/xlink" xlink:title="posterior lateral eyes" id="ABBRID0EGUAG" xlink:type="simple">PLE</abbrev> 0.05. Interdistances of eyes: <abbrev xmlns:xlink="http://www.w3.org/1999/xlink" xlink:title="anterior median eyes" id="ABBRID0EKUAG" xlink:type="simple">AME</abbrev>-<abbrev xmlns:xlink="http://www.w3.org/1999/xlink" xlink:title="anterior median eyes" id="ABBRID0EOUAG" xlink:type="simple">AME</abbrev> 0.04, <abbrev xmlns:xlink="http://www.w3.org/1999/xlink" xlink:title="anterior median eyes" id="ABBRID0ESUAG" xlink:type="simple">AME</abbrev>-<abbrev xmlns:xlink="http://www.w3.org/1999/xlink" xlink:title="anterior lateral eyes" id="ABBRID0EWUAG" xlink:type="simple">ALE</abbrev> 0.05, <abbrev xmlns:xlink="http://www.w3.org/1999/xlink" xlink:title="posterior median eyes" id="ABBRID0E1UAG" xlink:type="simple">PME</abbrev>-<abbrev xmlns:xlink="http://www.w3.org/1999/xlink" xlink:title="posterior median eyes" id="ABBRID0E5UAG" xlink:type="simple">PME</abbrev> 0.05, <abbrev xmlns:xlink="http://www.w3.org/1999/xlink" xlink:title="posterior median eyes" id="ABBRID0ECVAG" xlink:type="simple">PME</abbrev>-<abbrev xmlns:xlink="http://www.w3.org/1999/xlink" xlink:title="posterior lateral eyes" id="ABBRID0EGVAG" xlink:type="simple">PLE</abbrev> 0.06. Clypeus 0.16 high, yellow, with black posterior margin. Chelicerae yellowish, promargin with 2 teeth. Endites brown. Labium 0.21 long, 0.09 wide, yellowish-brown, rectangular, fused with sternum. Measurements of legs: I 4.84 (1.53, 0.22, 1.18, 1.23, 0.68), II 3.16 (0.99, 0.26, 0.69, 0.67, 0.55), III 2.63 (0.82, 0.25, 0.50, 0.58, 0.48), IV 4.03 (1.35, 0.38, 0.80, 0.90, 0.60). Leg formula: I-IV-II-III. Legs yellowish, with dark brown ring. Epigynum: atrium depression and oval; copulatory pores pronounced, located on anterior margin of atrium; copulatory ducts short, winding simply, lightly sclerotized and dissymmetric, connected with spermathecae from anterior part; spermathecae spherical; fertilization ducts short and thin (Fig. <xref ref-type="fig" rid="F9">9D, E</xref>).</p></tp:treatment-sec><tp:treatment-sec sec-type="distribution" id="SECID0EOVAG"><title>Distribution.</title><p>China (Guizhou) (Fig. <xref ref-type="fig" rid="F16">16</xref>).</p></tp:treatment-sec><tp:treatment-sec><!--Section generated to contain objects referenced in tp:taxon-treatment.--><fig id="F16" position="float" orientation="portrait"><object-id xmlns:xlink="http://www.w3.org/1999/xlink" content-type="doi" xlink:type="simple">10.3897/zookeys.1055.67620.figure16</object-id><object-id xmlns:xlink="http://www.w3.org/1999/xlink" content-type="zenodo_dep_id" xlink:type="simple">5210954</object-id><object-id xmlns:xlink="http://www.w3.org/1999/xlink" content-type="arpha" xlink:type="simple">86ED9011-8B68-568F-BC90-DD8B4974BEEA</object-id><label>Figure 16.</label><caption><p>Collection localities. <italic><tp:taxon-name><tp:taxon-name-part taxon-name-part-type="genus" reg="Campanicola">C.</tp:taxon-name-part><tp:taxon-name-part taxon-name-part-type="species" reg="anguilliformis">anguilliformis</tp:taxon-name-part></tp:taxon-name></italic> sp. nov. (<bold>1)</bold>; <italic><tp:taxon-name><tp:taxon-name-part taxon-name-part-type="genus" reg="Campanicola">C.</tp:taxon-name-part><tp:taxon-name-part taxon-name-part-type="species" reg="campanulata">campanulata</tp:taxon-name-part></tp:taxon-name></italic> (<bold>2–15)</bold>; <italic><tp:taxon-name><tp:taxon-name-part taxon-name-part-type="genus" reg="Campanicola">C.</tp:taxon-name-part><tp:taxon-name-part taxon-name-part-type="species" reg="falciformis">falciformis</tp:taxon-name-part></tp:taxon-name></italic> sp. nov. (<bold>2–5, 16)</bold>; <italic><tp:taxon-name><tp:taxon-name-part taxon-name-part-type="genus" reg="Campanicola">C.</tp:taxon-name-part><tp:taxon-name-part taxon-name-part-type="species" reg="ferrumequina">ferrumequina</tp:taxon-name-part></tp:taxon-name></italic> (<bold>1, 11)</bold>; <italic><tp:taxon-name><tp:taxon-name-part taxon-name-part-type="genus" reg="Campanicola">C.</tp:taxon-name-part><tp:taxon-name-part taxon-name-part-type="species" reg="heteroidea">heteroidea</tp:taxon-name-part></tp:taxon-name></italic> sp. nov. (<bold>17)</bold>; <italic><tp:taxon-name><tp:taxon-name-part taxon-name-part-type="genus" reg="Campanicola">C.</tp:taxon-name-part><tp:taxon-name-part taxon-name-part-type="species" reg="tauricornis">tauricornis</tp:taxon-name-part></tp:taxon-name></italic> sp. nov. (<bold>18)</bold>; <italic><tp:taxon-name><tp:taxon-name-part taxon-name-part-type="genus" reg="Campanicola">C.</tp:taxon-name-part><tp:taxon-name-part taxon-name-part-type="species" reg="volubilis">volubilis</tp:taxon-name-part></tp:taxon-name></italic> sp. nov. (<bold>19)</bold>; <italic><tp:taxon-name><tp:taxon-name-part taxon-name-part-type="genus" reg="Parasteatoda">P.</tp:taxon-name-part><tp:taxon-name-part taxon-name-part-type="species" reg="ducta">ducta</tp:taxon-name-part></tp:taxon-name></italic> (<bold>20)</bold>.</p></caption><graphic xmlns:xlink="http://www.w3.org/1999/xlink" xlink:href="zookeys-1055-095_article-67620__-g016.jpg" position="float" orientation="portrait" xlink:type="simple" id="oo_575812.jpg"><uri content-type="original_file" xlink:type="simple">https://binary.pensoft.net/fig/575812</uri></graphic></fig></tp:treatment-sec></tp:taxon-treatment>
