# Supplementary material for: Eight cobweb spider species from China building detritus-based, bell-shaped retreats (Araneae, Theridiidae)
Source: Zookeys. 2021 Aug 9;1055:95–121. doi: 10.3897/zookeys.1055.67620 (PMC9848907; doi:10.3897/zookeys.1055.67620)
Supplement: XML Treatment for Campanicola tauricornis [file zookeys.1055.67620-treatment7.xml]

<!DOCTYPE tp:taxon-treatment
  PUBLIC "-//TaxonX//DTD Taxonomic Treatment Publishing DTD v0 20100105//EN" "tax-treatment-NSO.dtd">
<tp:taxon-treatment xmlns:tp="http://www.plazi.org/taxpub"><tp:treatment-meta><kwd-group><label>Taxon classification</label><kwd>
                <named-content content-type="kingdom">Animalia</named-content>
              </kwd><kwd>
                <named-content content-type="order">Araneae</named-content>
              </kwd><kwd>
                <named-content content-type="family">Theridiidae</named-content>
              </kwd></kwd-group><mixed-citation publication-type="journal"><person-group><name><surname>Li</surname><given-names>Zichang</given-names></name><name><surname>Agnarsson</surname><given-names>Ingi</given-names></name><name><surname>Peng</surname><given-names>Yu</given-names></name><name><surname>Liu</surname><given-names>Jie</given-names></name></person-group><article-title>Eight cobweb spider species from China building detritus-based, bell-shaped retreats (<tp:taxon-name><tp:taxon-name-part taxon-name-part-type="order">Araneae</tp:taxon-name-part></tp:taxon-name>, <tp:taxon-name><tp:taxon-name-part taxon-name-part-type="family">Theridiidae</tp:taxon-name-part></tp:taxon-name>)</article-title><source>Zookeys</source><day>09</day><month>08</month><year>2021</year><volume>1055</volume><fpage>95</fpage><lpage>121</lpage><pub-id pub-id-type="doi">10.3897/zookeys.1055.67620</pub-id></mixed-citation></tp:treatment-meta><tp:nomenclature><tp:taxon-name>
              <object-id xmlns:xlink="http://www.w3.org/1999/xlink" content-type="arpha" xlink:type="simple">2A6EF14F-3CC1-52A5-A440-92EF7631B2E6</object-id>
              <tp:taxon-name-part taxon-name-part-type="genus" reg="Campanicola">Campanicola</tp:taxon-name-part>
              <tp:taxon-name-part taxon-name-part-type="species" reg="tauricornis">tauricornis</tp:taxon-name-part>
              <object-id xmlns:xlink="http://www.w3.org/1999/xlink" content-type="zoobank" xlink:type="simple">http://zoobank.org/DE68CCD7-7823-49F8-932D-14F7A2402C72</object-id>
            </tp:taxon-name><tp:taxon-authority>Li &amp; Liu</tp:taxon-authority><tp:taxon-status xmlns:xlink="http://www.w3.org/1999/xlink" xlink:type="simple">sp. nov.</tp:taxon-status><xref ref-type="fig" rid="F10">Figs 10</xref><xref ref-type="fig" rid="F16">, 16</xref></tp:nomenclature><tp:treatment-sec sec-type="type material" id="SECID0EJXAG"><title>Type material.</title><p><bold><italic>Holotype</italic>: ♀, China, Hainan Province</bold>: Limushan National Forest Park (<named-content xmlns:xlink="http://www.w3.org/1999/xlink" content-type="dwc:verbatimCoordinates" xlink:type="simple"><named-content content-type="geo-json" specific-use="{&#34;type&#34;:&#34;Point&#34;,&#34;coordinates&#34;:[109.650000,19.166667]}" id="NCID0EXXAG" xlink:type="simple">19°10'N, 109°39'E</named-content></named-content>), 20 July 2020, J. Liu leg.</p></tp:treatment-sec><tp:treatment-sec sec-type="diagnosis" id="SECID0E3XAG"><title>Diagnosis.</title><p>This new species is similar to <italic><tp:taxon-name><tp:taxon-name-part taxon-name-part-type="genus" reg="Campanicola">C.</tp:taxon-name-part><tp:taxon-name-part taxon-name-part-type="species" reg="volubilis">volubilis</tp:taxon-name-part></tp:taxon-name></italic> sp. nov. in having the spherical spermathecae, the long and looped copulatory ducts which start from the lateral and anterior part of the atrium, extend anteriorly, then curve several times and enter the spermathecae laterally and ventrally, but can be distinguished from the latter by the following characteristics: 1. The copulatory pores are slightly separated from each other in this new species (Fig. <xref ref-type="fig" rid="F10">10D, F</xref>), but close to each other in <italic><tp:taxon-name><tp:taxon-name-part taxon-name-part-type="genus" reg="Campanicola">C.</tp:taxon-name-part><tp:taxon-name-part taxon-name-part-type="species" reg="volubilis">volubilis</tp:taxon-name-part></tp:taxon-name></italic> sp. nov. (Fig. <xref ref-type="fig" rid="F11">11D, F</xref>); 2. The spermathecae are widely separated in this new species (Fig. <xref ref-type="fig" rid="F10">10D–G</xref>), but slightly separated in <italic><tp:taxon-name><tp:taxon-name-part taxon-name-part-type="genus" reg="Campanicola">C.</tp:taxon-name-part><tp:taxon-name-part taxon-name-part-type="species" reg="volubilis">volubilis</tp:taxon-name-part></tp:taxon-name></italic> sp. nov. (Fig. <xref ref-type="fig" rid="F11">11D–G</xref>).</p><fig id="F10" position="float" orientation="portrait"><object-id xmlns:xlink="http://www.w3.org/1999/xlink" content-type="doi" xlink:type="simple">10.3897/zookeys.1055.67620.figure10</object-id><object-id xmlns:xlink="http://www.w3.org/1999/xlink" content-type="zenodo_dep_id" xlink:type="simple">5210942</object-id><object-id xmlns:xlink="http://www.w3.org/1999/xlink" content-type="arpha" xlink:type="simple">7231C03B-E529-5436-A99E-9ECF486263B5</object-id><label>Figure 10.</label><caption><p><italic><tp:taxon-name><tp:taxon-name-part taxon-name-part-type="genus" reg="Campanicola">Campanicola</tp:taxon-name-part><tp:taxon-name-part taxon-name-part-type="species" reg="tauricornis">tauricornis</tp:taxon-name-part></tp:taxon-name></italic> sp. nov. <bold>A–C</bold> female habitus (<bold>A</bold> dorsal view <bold>B</bold> ventral view <bold>C</bold> lateral view) <bold>D–G</bold> female epigynum (<bold>D</bold> ventral view, cleared <bold>E</bold> dorsal view, cleared <bold>F</bold> ventral view, cleared and embedded in Arabic gum <bold>G</bold> dorsal view, cleared and embedded in Arabic gum). Scale bars: 0.5 mm (<bold>A–C</bold>); 0.1 mm (<bold>D–G</bold>).</p></caption><graphic xmlns:xlink="http://www.w3.org/1999/xlink" xlink:href="zookeys-1055-095_article-67620__-g010.jpg" position="float" orientation="portrait" xlink:type="simple" id="oo_575806.jpg"><uri content-type="original_file" xlink:type="simple">https://binary.pensoft.net/fig/575806</uri></graphic></fig></tp:treatment-sec><tp:treatment-sec sec-type="etymology" id="SECID0EB2AG"><title>Etymology.</title><p>The specific name is derived from the Latin adjective <italic><tp:taxon-name><tp:taxon-name-part taxon-name-part-type="genus" reg="Campanicola"/><tp:taxon-name-part taxon-name-part-type="species" reg="tauricornis">tauricornis</tp:taxon-name-part></tp:taxon-name></italic>, meaning ox horn-shaped, referring to the shape of the copulatory ducts in dorsal view; adjective.</p></tp:treatment-sec><tp:treatment-sec sec-type="description" id="SECID0ER2AG"><title>Description.</title><p><bold>Male</bold> unknown. <bold>Female (holotype)</bold>: Total length 4.02. Prosoma 1.59 long, 1.52 wide, brownish black. Sternum 0.86 long, 0.95 wide, yellow, with sparse setae. Opisthosoma 2.18 long, 2.16 wide, oval, mottled, armed with sparse black setae, both dorsum and venter with irregular black plaque and white spots. Anal tubercle yellowish. Spinnerets brownish, without colulus (Fig. <xref ref-type="fig" rid="F10">10A–C</xref>). Diameters of eyes: <abbrev xmlns:xlink="http://www.w3.org/1999/xlink" xlink:title="anterior median eyes" id="ABBRID0E62AG" xlink:type="simple">AME</abbrev> 0.09, <abbrev xmlns:xlink="http://www.w3.org/1999/xlink" xlink:title="anterior lateral eyes" id="ABBRID0ED3AG" xlink:type="simple">ALE</abbrev> 0.07, <abbrev xmlns:xlink="http://www.w3.org/1999/xlink" xlink:title="posterior median eyes" id="ABBRID0EH3AG" xlink:type="simple">PME</abbrev> 0.10, <abbrev xmlns:xlink="http://www.w3.org/1999/xlink" xlink:title="posterior lateral eyes" id="ABBRID0EL3AG" xlink:type="simple">PLE</abbrev> 0.08. Interdistances of eyes: <abbrev xmlns:xlink="http://www.w3.org/1999/xlink" xlink:title="anterior median eyes" id="ABBRID0EP3AG" xlink:type="simple">AME</abbrev>-<abbrev xmlns:xlink="http://www.w3.org/1999/xlink" xlink:title="anterior median eyes" id="ABBRID0ET3AG" xlink:type="simple">AME</abbrev> 0.08, <abbrev xmlns:xlink="http://www.w3.org/1999/xlink" xlink:title="anterior median eyes" id="ABBRID0EX3AG" xlink:type="simple">AME</abbrev>-<abbrev xmlns:xlink="http://www.w3.org/1999/xlink" xlink:title="anterior lateral eyes" id="ABBRID0E23AG" xlink:type="simple">ALE</abbrev> 0.03, <abbrev xmlns:xlink="http://www.w3.org/1999/xlink" xlink:title="posterior median eyes" id="ABBRID0E63AG" xlink:type="simple">PME</abbrev>-<abbrev xmlns:xlink="http://www.w3.org/1999/xlink" xlink:title="posterior median eyes" id="ABBRID0ED4AG" xlink:type="simple">PME</abbrev> 0.07, <abbrev xmlns:xlink="http://www.w3.org/1999/xlink" xlink:title="posterior median eyes" id="ABBRID0EH4AG" xlink:type="simple">PME</abbrev>-<abbrev xmlns:xlink="http://www.w3.org/1999/xlink" xlink:title="posterior lateral eyes" id="ABBRID0EL4AG" xlink:type="simple">PLE</abbrev> 0.05. Clypeus 0.19 high, brown. Chelicerae yellow, promargin with 2 teeth. Endites brown. Labium 0.24 long, 0.08 wide, yellowish-brown, rectangular, fused with sternum. Measurements of legs: I 4.78 (1.54, 0.34, 1.00, 1.20, 0.70), II 3.32 (1.10, 0.32, 0.64, 0.76, 0.50), III 2.48 (0.84, 0.21, 0.48, 0.55, 0.40), IV 3.711 (1.27, 0.34, 0.75, 0.83, 0.53). Leg formula: I-IV-II-III. Legs yellow to brown, with brownish black ring pattern. Epigynum: atrium depression and oblate; copulatory pores distinguishable, located on anterior margin of atrium; copulatory ducts long, winding complexly, the part of copulatory ducts near copulatory pores is evidently more sclerotized than the part near spermathecae, connected with spermathecae from posterior part; spermathecae spherical, spacing obvious; fertilization ducts short, curved and tapering (Fig. <xref ref-type="fig" rid="F10">10D, E</xref>).</p></tp:treatment-sec><tp:treatment-sec sec-type="distribution" id="SECID0ET4AG"><title>Distribution.</title><p>China (Hainan) (Fig. <xref ref-type="fig" rid="F16">16</xref>).</p></tp:treatment-sec><tp:treatment-sec><!--Section generated to contain objects referenced in tp:taxon-treatment.--><fig id="F16" position="float" orientation="portrait"><object-id xmlns:xlink="http://www.w3.org/1999/xlink" content-type="doi" xlink:type="simple">10.3897/zookeys.1055.67620.figure16</object-id><object-id xmlns:xlink="http://www.w3.org/1999/xlink" content-type="zenodo_dep_id" xlink:type="simple">5210954</object-id><object-id xmlns:xlink="http://www.w3.org/1999/xlink" content-type="arpha" xlink:type="simple">86ED9011-8B68-568F-BC90-DD8B4974BEEA</object-id><label>Figure 16.</label><caption><p>Collection localities. <italic><tp:taxon-name><tp:taxon-name-part taxon-name-part-type="genus" reg="Campanicola">C.</tp:taxon-name-part><tp:taxon-name-part taxon-name-part-type="species" reg="anguilliformis">anguilliformis</tp:taxon-name-part></tp:taxon-name></italic> sp. nov. (<bold>1)</bold>; <italic><tp:taxon-name><tp:taxon-name-part taxon-name-part-type="genus" reg="Campanicola">C.</tp:taxon-name-part><tp:taxon-name-part taxon-name-part-type="species" reg="campanulata">campanulata</tp:taxon-name-part></tp:taxon-name></italic> (<bold>2–15)</bold>; <italic><tp:taxon-name><tp:taxon-name-part taxon-name-part-type="genus" reg="Campanicola">C.</tp:taxon-name-part><tp:taxon-name-part taxon-name-part-type="species" reg="falciformis">falciformis</tp:taxon-name-part></tp:taxon-name></italic> sp. nov. (<bold>2–5, 16)</bold>; <italic><tp:taxon-name><tp:taxon-name-part taxon-name-part-type="genus" reg="Campanicola">C.</tp:taxon-name-part><tp:taxon-name-part taxon-name-part-type="species" reg="ferrumequina">ferrumequina</tp:taxon-name-part></tp:taxon-name></italic> (<bold>1, 11)</bold>; <italic><tp:taxon-name><tp:taxon-name-part taxon-name-part-type="genus" reg="Campanicola">C.</tp:taxon-name-part><tp:taxon-name-part taxon-name-part-type="species" reg="heteroidea">heteroidea</tp:taxon-name-part></tp:taxon-name></italic> sp. nov. (<bold>17)</bold>; <italic><tp:taxon-name><tp:taxon-name-part taxon-name-part-type="genus" reg="Campanicola">C.</tp:taxon-name-part><tp:taxon-name-part taxon-name-part-type="species" reg="tauricornis">tauricornis</tp:taxon-name-part></tp:taxon-name></italic> sp. nov. (<bold>18)</bold>; <italic><tp:taxon-name><tp:taxon-name-part taxon-name-part-type="genus" reg="Campanicola">C.</tp:taxon-name-part><tp:taxon-name-part taxon-name-part-type="species" reg="volubilis">volubilis</tp:taxon-name-part></tp:taxon-name></italic> sp. nov. (<bold>19)</bold>; <italic><tp:taxon-name><tp:taxon-name-part taxon-name-part-type="genus" reg="Parasteatoda">P.</tp:taxon-name-part><tp:taxon-name-part taxon-name-part-type="species" reg="ducta">ducta</tp:taxon-name-part></tp:taxon-name></italic> (<bold>20)</bold>.</p></caption><graphic xmlns:xlink="http://www.w3.org/1999/xlink" xlink:href="zookeys-1055-095_article-67620__-g016.jpg" position="float" orientation="portrait" xlink:type="simple" id="oo_575812.jpg"><uri content-type="original_file" xlink:type="simple">https://binary.pensoft.net/fig/575812</uri></graphic></fig><fig id="F11" position="float" orientation="portrait"><object-id xmlns:xlink="http://www.w3.org/1999/xlink" content-type="doi" xlink:type="simple">10.3897/zookeys.1055.67620.figure11</object-id><object-id xmlns:xlink="http://www.w3.org/1999/xlink" content-type="zenodo_dep_id" xlink:type="simple">5210944</object-id><object-id xmlns:xlink="http://www.w3.org/1999/xlink" content-type="arpha" xlink:type="simple">168A5D50-1E57-53D8-A741-19103CFB327D</object-id><label>Figure 11.</label><caption><p><italic><tp:taxon-name><tp:taxon-name-part taxon-name-part-type="genus" reg="Campanicola">Campanicola</tp:taxon-name-part><tp:taxon-name-part taxon-name-part-type="species" reg="volubilis">volubilis</tp:taxon-name-part></tp:taxon-name></italic> sp. nov. <bold>A–C</bold> female habitus (<bold>A</bold> dorsal view <bold>B</bold> lateral view <bold>C</bold> ventral view) <bold>D–G</bold> female epigynum (<bold>D</bold> ventral view, cleared <bold>E</bold> dorsal view, cleared <bold>F</bold> ventral view, cleared and embedded in Arabic gum <bold>G</bold> dorsal view, cleared and embedded in Arabic gum). Scale bars: 0.5 mm (<bold>A–C</bold>); 0.1 mm (<bold>D–G</bold>).</p></caption><graphic xmlns:xlink="http://www.w3.org/1999/xlink" xlink:href="zookeys-1055-095_article-67620__-g011.jpg" position="float" orientation="portrait" xlink:type="simple" id="oo_575807.jpg"><uri content-type="original_file" xlink:type="simple">https://binary.pensoft.net/fig/575807</uri></graphic></fig></tp:treatment-sec></tp:taxon-treatment>
