# Supplementary material for: Eight cobweb spider species from China building detritus-based, bell-shaped retreats (Araneae, Theridiidae)
Source: Zookeys. 2021 Aug 9;1055:95–121. doi: 10.3897/zookeys.1055.67620 (PMC9848907; doi:10.3897/zookeys.1055.67620)
Supplement: XML Treatment for Campanicola volubilis [file zookeys.1055.67620-treatment8.xml]

<!DOCTYPE tp:taxon-treatment
  PUBLIC "-//TaxonX//DTD Taxonomic Treatment Publishing DTD v0 20100105//EN" "tax-treatment-NSO.dtd">
<tp:taxon-treatment xmlns:tp="http://www.plazi.org/taxpub"><tp:treatment-meta><kwd-group><label>Taxon classification</label><kwd>
                <named-content content-type="kingdom">Animalia</named-content>
              </kwd><kwd>
                <named-content content-type="order">Araneae</named-content>
              </kwd><kwd>
                <named-content content-type="family">Theridiidae</named-content>
              </kwd></kwd-group><mixed-citation publication-type="journal"><person-group><name><surname>Li</surname><given-names>Zichang</given-names></name><name><surname>Agnarsson</surname><given-names>Ingi</given-names></name><name><surname>Peng</surname><given-names>Yu</given-names></name><name><surname>Liu</surname><given-names>Jie</given-names></name></person-group><article-title>Eight cobweb spider species from China building detritus-based, bell-shaped retreats (<tp:taxon-name><tp:taxon-name-part taxon-name-part-type="order">Araneae</tp:taxon-name-part></tp:taxon-name>, <tp:taxon-name><tp:taxon-name-part taxon-name-part-type="family">Theridiidae</tp:taxon-name-part></tp:taxon-name>)</article-title><source>Zookeys</source><day>09</day><month>08</month><year>2021</year><volume>1055</volume><fpage>95</fpage><lpage>121</lpage><pub-id pub-id-type="doi">10.3897/zookeys.1055.67620</pub-id></mixed-citation></tp:treatment-meta><tp:nomenclature><tp:taxon-name>
              <object-id xmlns:xlink="http://www.w3.org/1999/xlink" content-type="arpha" xlink:type="simple">25CFE359-E2BC-5C8C-8BF7-217961E2C376</object-id>
              <tp:taxon-name-part taxon-name-part-type="genus" reg="Campanicola">Campanicola</tp:taxon-name-part>
              <tp:taxon-name-part taxon-name-part-type="species" reg="volubilis">volubilis</tp:taxon-name-part>
              <object-id xmlns:xlink="http://www.w3.org/1999/xlink" content-type="zoobank" xlink:type="simple">http://zoobank.org/93EBE9D7-723A-4A20-B7AF-7B24D165F85D</object-id>
            </tp:taxon-name><tp:taxon-authority>Li &amp; Liu</tp:taxon-authority><tp:taxon-status xmlns:xlink="http://www.w3.org/1999/xlink" xlink:type="simple">sp. nov.</tp:taxon-status><xref ref-type="fig" rid="F11">Figs 11</xref><xref ref-type="fig" rid="F15">, 15</xref><xref ref-type="fig" rid="F16">, 16</xref></tp:nomenclature><tp:treatment-sec sec-type="type material" id="SECID0ES6AG"><title>Type material.</title><p><bold><italic>Holotype</italic>: ♀, China, Yunnan Province</bold>: Xishuangbanna Dai Autonomous Prefecture, Menghai county, Bulang Nationality Township (<named-content xmlns:xlink="http://www.w3.org/1999/xlink" content-type="dwc:verbatimCoordinates" xlink:type="simple"><named-content content-type="geo-json" specific-use="{&#34;type&#34;:&#34;Point&#34;,&#34;coordinates&#34;:[100.340000,21.576944]}" id="NCID0EAABG" xlink:type="simple">21°34' 37"N, 100°20'24"E</named-content></named-content>, 1130 m), 29 July 2020, Z.W. Deng, W. Zhang, Y.T. Zhang, R. Zhong and Z.C. Li leg. <bold>Paratypes</bold>: 2 ♀, same data as holotype.</p></tp:treatment-sec><tp:treatment-sec sec-type="diagnosis" id="SECID0EHABG"><title>Diagnosis.</title><p>See the diagnosis under <italic><tp:taxon-name><tp:taxon-name-part taxon-name-part-type="genus" reg="Campanicola">C.</tp:taxon-name-part><tp:taxon-name-part taxon-name-part-type="species" reg="tauricornis">tauricornis</tp:taxon-name-part></tp:taxon-name></italic> sp. nov.</p></tp:treatment-sec><tp:treatment-sec sec-type="etymology" id="SECID0EYABG"><title>Etymology.</title><p>The specific name is derived from the Latin adjective <italic><tp:taxon-name><tp:taxon-name-part taxon-name-part-type="genus" reg="Campanicola"/><tp:taxon-name-part taxon-name-part-type="species" reg="volubilis">volubilis</tp:taxon-name-part></tp:taxon-name></italic>, meaning winding, referring to the shape of the part of the copulatory ducts near the copulatory pores in ventral view; adjective.</p></tp:treatment-sec><tp:treatment-sec sec-type="description" id="SECID0EIBBG"><title>Description.</title><p><bold>Male</bold> unknown. <bold>Female (holotype)</bold>: Total length 3.74. Prosoma 1.74 long, 1.44 wide, brownish black. Sternum 0.99 long, 0.88 wide, yellow, some reddish-brown patches on the margin, with sparse setae. Opisthosoma 2.02 long, 1.96 wide, oval, brownish black, with black setae, both dorsum and venter with white spots. Anal tubercle and spinnerets brownish black, without colulus (Fig. <xref ref-type="fig" rid="F11">11A–C</xref>). Diameters of eyes: <abbrev xmlns:xlink="http://www.w3.org/1999/xlink" xlink:title="anterior median eyes" id="ABBRID0EWBBG" xlink:type="simple">AME</abbrev> 0.08, <abbrev xmlns:xlink="http://www.w3.org/1999/xlink" xlink:title="anterior lateral eyes" id="ABBRID0E1BBG" xlink:type="simple">ALE</abbrev> 0.07, <abbrev xmlns:xlink="http://www.w3.org/1999/xlink" xlink:title="posterior median eyes" id="ABBRID0E5BBG" xlink:type="simple">PME</abbrev> 0.10, <abbrev xmlns:xlink="http://www.w3.org/1999/xlink" xlink:title="posterior lateral eyes" id="ABBRID0ECCBG" xlink:type="simple">PLE</abbrev> 0.07. Interdistances of eyes: <abbrev xmlns:xlink="http://www.w3.org/1999/xlink" xlink:title="anterior median eyes" id="ABBRID0EGCBG" xlink:type="simple">AME</abbrev>-<abbrev xmlns:xlink="http://www.w3.org/1999/xlink" xlink:title="anterior median eyes" id="ABBRID0EKCBG" xlink:type="simple">AME</abbrev> 0.08, <abbrev xmlns:xlink="http://www.w3.org/1999/xlink" xlink:title="anterior median eyes" id="ABBRID0EOCBG" xlink:type="simple">AME</abbrev>-<abbrev xmlns:xlink="http://www.w3.org/1999/xlink" xlink:title="anterior lateral eyes" id="ABBRID0ESCBG" xlink:type="simple">ALE</abbrev> 0.02, <abbrev xmlns:xlink="http://www.w3.org/1999/xlink" xlink:title="posterior median eyes" id="ABBRID0EWCBG" xlink:type="simple">PME</abbrev>-<abbrev xmlns:xlink="http://www.w3.org/1999/xlink" xlink:title="posterior median eyes" id="ABBRID0E1CBG" xlink:type="simple">PME</abbrev> 0.09, <abbrev xmlns:xlink="http://www.w3.org/1999/xlink" xlink:title="posterior median eyes" id="ABBRID0E5CBG" xlink:type="simple">PME</abbrev>-<abbrev xmlns:xlink="http://www.w3.org/1999/xlink" xlink:title="posterior lateral eyes" id="ABBRID0ECDBG" xlink:type="simple">PLE</abbrev> 0.05. Clypeus 0.20 high, brownish black. Chelicerae brown to yellow from base to end, promargin with 2 teeth. Endites yellow-brown. Labium 0.21 long, 0.06 wide, brown, rectangular, fused with sternum. Measurements of legs: I 5.05 (1.63, 0.35, 1.03, 1.38, 0.66), II 3.19 (1.01, 0.25, 0.64, 0.78, 0.51), III 2.48 (0.79, 0.27, 0.45, 0.54, 0.43), IV 3.82 (1.31, 0.34, 0.79, 0.87, 0.51). Leg formula: I-IV-II-III. Legs yellowish, with brownish black ring pattern. Epigynum: atrium depression and oblate; copulatory pores big and distinguishable, located on anterior margin of atrium; copulatory ducts long, winding complexly, the part of copulatory ducts near copulatory pores is evidently more sclerotized than the part near spermathecae, connected with spermathecae from posterior part; spermathecae spherical; fertilization ducts short, curved and tapering (Fig. <xref ref-type="fig" rid="F11">11D, E</xref>).</p><fig id="F11" position="float" orientation="portrait"><object-id xmlns:xlink="http://www.w3.org/1999/xlink" content-type="doi" xlink:type="simple">10.3897/zookeys.1055.67620.figure11</object-id><object-id xmlns:xlink="http://www.w3.org/1999/xlink" content-type="zenodo_dep_id" xlink:type="simple">5210944</object-id><object-id xmlns:xlink="http://www.w3.org/1999/xlink" content-type="arpha" xlink:type="simple">168A5D50-1E57-53D8-A741-19103CFB327D</object-id><label>Figure 11.</label><caption><p><italic><tp:taxon-name><tp:taxon-name-part taxon-name-part-type="genus" reg="Campanicola">Campanicola</tp:taxon-name-part><tp:taxon-name-part taxon-name-part-type="species" reg="volubilis">volubilis</tp:taxon-name-part></tp:taxon-name></italic> sp. nov. <bold>A–C</bold> female habitus (<bold>A</bold> dorsal view <bold>B</bold> lateral view <bold>C</bold> ventral view) <bold>D–G</bold> female epigynum (<bold>D</bold> ventral view, cleared <bold>E</bold> dorsal view, cleared <bold>F</bold> ventral view, cleared and embedded in Arabic gum <bold>G</bold> dorsal view, cleared and embedded in Arabic gum). Scale bars: 0.5 mm (<bold>A–C</bold>); 0.1 mm (<bold>D–G</bold>).</p></caption><graphic xmlns:xlink="http://www.w3.org/1999/xlink" xlink:href="zookeys-1055-095_article-67620__-g011.jpg" position="float" orientation="portrait" xlink:type="simple" id="oo_575807.jpg"><uri content-type="original_file" xlink:type="simple">https://binary.pensoft.net/fig/575807</uri></graphic></fig></tp:treatment-sec><tp:treatment-sec sec-type="distribution" id="SECID0EYEBG"><title>Distribution.</title><p>China (Yunnan) (Fig. <xref ref-type="fig" rid="F16">16</xref>).</p></tp:treatment-sec><tp:treatment-sec><!--Section generated to contain objects referenced in tp:taxon-treatment.--><fig id="F15" position="float" orientation="portrait"><object-id xmlns:xlink="http://www.w3.org/1999/xlink" content-type="doi" xlink:type="simple">10.3897/zookeys.1055.67620.figure15</object-id><object-id xmlns:xlink="http://www.w3.org/1999/xlink" content-type="zenodo_dep_id" xlink:type="simple">5210952</object-id><object-id xmlns:xlink="http://www.w3.org/1999/xlink" content-type="arpha" xlink:type="simple">83971E94-8AEE-5F9F-9402-2656A7AFAE7F</object-id><label>Figure 15.</label><caption><p>Field photographs <bold>A, B</bold><italic><tp:taxon-name><tp:taxon-name-part taxon-name-part-type="genus" reg="Campanicola">C.</tp:taxon-name-part><tp:taxon-name-part taxon-name-part-type="species" reg="volubilis">volubilis</tp:taxon-name-part></tp:taxon-name></italic> sp. nov. (<bold>A</bold> web and bell-shaped retreat <bold>B</bold> female in the web <bold>C, D</bold><italic><tp:taxon-name><tp:taxon-name-part taxon-name-part-type="genus" reg="Parasteatoda">P.</tp:taxon-name-part><tp:taxon-name-part taxon-name-part-type="species" reg="ducta">ducta</tp:taxon-name-part></tp:taxon-name></italic> (<bold>C</bold> male outside retreat, female with egg sac in retreat <bold>D</bold> male on leaf) <bold>E</bold> retreat of <italic><tp:taxon-name><tp:taxon-name-part taxon-name-part-type="genus" reg="Campanicola">C.</tp:taxon-name-part><tp:taxon-name-part taxon-name-part-type="species" reg="ferrumequina">ferrumequina</tp:taxon-name-part></tp:taxon-name></italic><bold>F, G</bold> retreat of <italic><tp:taxon-name><tp:taxon-name-part taxon-name-part-type="genus" reg="Campanicola">C.</tp:taxon-name-part><tp:taxon-name-part taxon-name-part-type="species" reg="campanulata">campanulata</tp:taxon-name-part></tp:taxon-name></italic>. Photograph by Zichang Li.</p></caption><graphic xmlns:xlink="http://www.w3.org/1999/xlink" xlink:href="zookeys-1055-095_article-67620__-g015.jpg" position="float" orientation="portrait" xlink:type="simple" id="oo_575811.jpg"><uri content-type="original_file" xlink:type="simple">https://binary.pensoft.net/fig/575811</uri></graphic></fig><fig id="F16" position="float" orientation="portrait"><object-id xmlns:xlink="http://www.w3.org/1999/xlink" content-type="doi" xlink:type="simple">10.3897/zookeys.1055.67620.figure16</object-id><object-id xmlns:xlink="http://www.w3.org/1999/xlink" content-type="zenodo_dep_id" xlink:type="simple">5210954</object-id><object-id xmlns:xlink="http://www.w3.org/1999/xlink" content-type="arpha" xlink:type="simple">86ED9011-8B68-568F-BC90-DD8B4974BEEA</object-id><label>Figure 16.</label><caption><p>Collection localities. <italic><tp:taxon-name><tp:taxon-name-part taxon-name-part-type="genus" reg="Campanicola">C.</tp:taxon-name-part><tp:taxon-name-part taxon-name-part-type="species" reg="anguilliformis">anguilliformis</tp:taxon-name-part></tp:taxon-name></italic> sp. nov. (<bold>1)</bold>; <italic><tp:taxon-name><tp:taxon-name-part taxon-name-part-type="genus" reg="Campanicola">C.</tp:taxon-name-part><tp:taxon-name-part taxon-name-part-type="species" reg="campanulata">campanulata</tp:taxon-name-part></tp:taxon-name></italic> (<bold>2–15)</bold>; <italic><tp:taxon-name><tp:taxon-name-part taxon-name-part-type="genus" reg="Campanicola">C.</tp:taxon-name-part><tp:taxon-name-part taxon-name-part-type="species" reg="falciformis">falciformis</tp:taxon-name-part></tp:taxon-name></italic> sp. nov. (<bold>2–5, 16)</bold>; <italic><tp:taxon-name><tp:taxon-name-part taxon-name-part-type="genus" reg="Campanicola">C.</tp:taxon-name-part><tp:taxon-name-part taxon-name-part-type="species" reg="ferrumequina">ferrumequina</tp:taxon-name-part></tp:taxon-name></italic> (<bold>1, 11)</bold>; <italic><tp:taxon-name><tp:taxon-name-part taxon-name-part-type="genus" reg="Campanicola">C.</tp:taxon-name-part><tp:taxon-name-part taxon-name-part-type="species" reg="heteroidea">heteroidea</tp:taxon-name-part></tp:taxon-name></italic> sp. nov. (<bold>17)</bold>; <italic><tp:taxon-name><tp:taxon-name-part taxon-name-part-type="genus" reg="Campanicola">C.</tp:taxon-name-part><tp:taxon-name-part taxon-name-part-type="species" reg="tauricornis">tauricornis</tp:taxon-name-part></tp:taxon-name></italic> sp. nov. (<bold>18)</bold>; <italic><tp:taxon-name><tp:taxon-name-part taxon-name-part-type="genus" reg="Campanicola">C.</tp:taxon-name-part><tp:taxon-name-part taxon-name-part-type="species" reg="volubilis">volubilis</tp:taxon-name-part></tp:taxon-name></italic> sp. nov. (<bold>19)</bold>; <italic><tp:taxon-name><tp:taxon-name-part taxon-name-part-type="genus" reg="Parasteatoda">P.</tp:taxon-name-part><tp:taxon-name-part taxon-name-part-type="species" reg="ducta">ducta</tp:taxon-name-part></tp:taxon-name></italic> (<bold>20)</bold>.</p></caption><graphic xmlns:xlink="http://www.w3.org/1999/xlink" xlink:href="zookeys-1055-095_article-67620__-g016.jpg" position="float" orientation="portrait" xlink:type="simple" id="oo_575812.jpg"><uri content-type="original_file" xlink:type="simple">https://binary.pensoft.net/fig/575812</uri></graphic></fig></tp:treatment-sec></tp:taxon-treatment>
