# Supplementary material for: Eight cobweb spider species from China building detritus-based, bell-shaped retreats (Araneae, Theridiidae)
Source: Zookeys. 2021 Aug 9;1055:95–121. doi: 10.3897/zookeys.1055.67620 (PMC9848907; doi:10.3897/zookeys.1055.67620)
Supplement: XML Treatment for Parasteatoda ducta [file zookeys.1055.67620-treatment9.xml]

<!DOCTYPE tp:taxon-treatment
  PUBLIC "-//TaxonX//DTD Taxonomic Treatment Publishing DTD v0 20100105//EN" "tax-treatment-NSO.dtd">
<tp:taxon-treatment xmlns:tp="http://www.plazi.org/taxpub"><tp:treatment-meta><kwd-group><label>Taxon classification</label><kwd>
                  <named-content content-type="kingdom">Animalia</named-content>
                </kwd><kwd>
                  <named-content content-type="order">Araneae</named-content>
                </kwd><kwd>
                  <named-content content-type="family">Theridiidae</named-content>
                </kwd></kwd-group><mixed-citation publication-type="journal"><person-group><name><surname>Li</surname><given-names>Zichang</given-names></name><name><surname>Agnarsson</surname><given-names>Ingi</given-names></name><name><surname>Peng</surname><given-names>Yu</given-names></name><name><surname>Liu</surname><given-names>Jie</given-names></name></person-group><article-title>Eight cobweb spider species from China building detritus-based, bell-shaped retreats (<tp:taxon-name><tp:taxon-name-part taxon-name-part-type="order">Araneae</tp:taxon-name-part></tp:taxon-name>, <tp:taxon-name><tp:taxon-name-part taxon-name-part-type="family">Theridiidae</tp:taxon-name-part></tp:taxon-name>)</article-title><source>Zookeys</source><day>09</day><month>08</month><year>2021</year><volume>1055</volume><fpage>95</fpage><lpage>121</lpage><pub-id pub-id-type="doi">10.3897/zookeys.1055.67620</pub-id></mixed-citation></tp:treatment-meta><tp:nomenclature><tp:taxon-name>
                <object-id xmlns:xlink="http://www.w3.org/1999/xlink" content-type="arpha" xlink:type="simple">847B5C9E-93C1-5D62-A105-3D0D7979C58A</object-id>
                <tp:taxon-name-part taxon-name-part-type="genus" reg="Parasteatoda">Parasteatoda</tp:taxon-name-part>
                <tp:taxon-name-part taxon-name-part-type="species" reg="ducta">ducta</tp:taxon-name-part>
              </tp:taxon-name><tp:taxon-authority>(Zhu, 1998)</tp:taxon-authority><xref ref-type="fig" rid="F12">Figs 12</xref><xref ref-type="fig" rid="F13">, 13</xref><xref ref-type="fig" rid="F14">, 14</xref><xref ref-type="fig" rid="F15">, 15</xref><xref ref-type="fig" rid="F16">, 16</xref><tp:nomenclature-citation-list><tp:nomenclature-citation><tp:taxon-name>
                    <tp:taxon-name-part taxon-name-part-type="genus" reg="Achaearanea">Achaearanea</tp:taxon-name-part>
                    <tp:taxon-name-part taxon-name-part-type="species" reg="ducta">ducta</tp:taxon-name-part>
                  </tp:taxon-name><comment>Zhu, 1998: 107, f. 64A–C (description of female); Song, Zhu and Chen 1999: 90, f. 39E, F (female).</comment></tp:nomenclature-citation><tp:nomenclature-citation><tp:taxon-name>
                    <tp:taxon-name-part taxon-name-part-type="genus" reg="Parasteatoda">Parasteatoda</tp:taxon-name-part>
                    <tp:taxon-name-part taxon-name-part-type="species" reg="ducta">ducta</tp:taxon-name-part>
                  </tp:taxon-name><comment>: <xref ref-type="bibr" rid="B28">Yoshida 2008</xref>: 39 (female transferred from <tp:taxon-name><tp:taxon-name-part taxon-name-part-type="genus" reg="Achaearanea">Achaearanea</tp:taxon-name-part></tp:taxon-name>).</comment></tp:nomenclature-citation></tp:nomenclature-citation-list></tp:nomenclature><tp:treatment-sec sec-type="material" id="SECID0EKIBG"><title>Material examined.</title><p><bold>China, Hainan Province</bold>: 2 ♂, 10 ♀, Lingshui County, Diaoluoshan National Forest Park (<named-content xmlns:xlink="http://www.w3.org/1999/xlink" content-type="dwc:verbatimCoordinates" xlink:type="simple"><named-content content-type="geo-json" specific-use="{&#34;type&#34;:&#34;Point&#34;,&#34;coordinates&#34;:[109.923889,18.667222]}" id="NCID0EVIBG" xlink:type="simple">18°40'02"N, 109°55'26"E</named-content></named-content>, 80 m), 24 April 2019, F.X. Liu, J. Liu and F.J. Liu leg.</p></tp:treatment-sec><tp:treatment-sec sec-type="diagnosis" id="SECID0E1IBG"><title>Diagnosis.</title><p>Males of <italic><tp:taxon-name><tp:taxon-name-part taxon-name-part-type="genus" reg="Parasteatoda">P.</tp:taxon-name-part><tp:taxon-name-part taxon-name-part-type="species" reg="ducta">ducta</tp:taxon-name-part></tp:taxon-name></italic> are similar to <italic><tp:taxon-name><tp:taxon-name-part taxon-name-part-type="genus" reg="Parasteatoda">Parasteatoda</tp:taxon-name-part><tp:taxon-name-part taxon-name-part-type="species" reg="cingulata">cingulata</tp:taxon-name-part></tp:taxon-name></italic> (Zhu, 1998) and <italic><tp:taxon-name><tp:taxon-name-part taxon-name-part-type="genus" reg="Parasteatoda">Parasteatoda</tp:taxon-name-part><tp:taxon-name-part taxon-name-part-type="species" reg="transipora">transipora</tp:taxon-name-part></tp:taxon-name></italic> (Zhu &amp; Zhang, 1992) in having a long and looped embolus (Figs <xref ref-type="fig" rid="F13">13D–F</xref>, <xref ref-type="fig" rid="F14">14</xref>), but can be distinguished from them by the long and slender conductor with a sharp end (Figs <xref ref-type="fig" rid="F13">13D, E</xref>, <xref ref-type="fig" rid="F14">14</xref>). Females of <italic><tp:taxon-name><tp:taxon-name-part taxon-name-part-type="genus" reg="Parasteatoda">P.</tp:taxon-name-part><tp:taxon-name-part taxon-name-part-type="species" reg="ducta">ducta</tp:taxon-name-part></tp:taxon-name></italic> differ from all other <italic><tp:taxon-name><tp:taxon-name-part taxon-name-part-type="genus" reg="Parasteatoda">Parasteatoda</tp:taxon-name-part></tp:taxon-name></italic> species by the relatively smaller spermathecae enclosed laterally by the copulatory ducts (Fig. <xref ref-type="fig" rid="F12">12D, E</xref>).</p><fig id="F12" position="float" orientation="portrait"><object-id xmlns:xlink="http://www.w3.org/1999/xlink" content-type="doi" xlink:type="simple">10.3897/zookeys.1055.67620.figure12</object-id><object-id xmlns:xlink="http://www.w3.org/1999/xlink" content-type="zenodo_dep_id" xlink:type="simple">5210946</object-id><object-id xmlns:xlink="http://www.w3.org/1999/xlink" content-type="arpha" xlink:type="simple">1D831EDF-08B4-56D6-A76A-3475A68EDB08</object-id><label>Figure 12.</label><caption><p><italic><tp:taxon-name><tp:taxon-name-part taxon-name-part-type="genus" reg="Parasteatoda">Parasteatoda</tp:taxon-name-part><tp:taxon-name-part taxon-name-part-type="species" reg="ducta">ducta</tp:taxon-name-part></tp:taxon-name></italic> (Zhu, 1998) <bold>A–C</bold> female habitus (<bold>A</bold> dorsal view <bold>B</bold> ventral view <bold>C</bold> lateral view) <bold>D–G</bold> female epigynum (<bold>D</bold> ventral view, cleared <bold>E</bold> dorsal view, cleared <bold>F</bold> ventral view, cleared and embedded in Arabic gum <bold>G</bold> dorsal view, cleared and embedded in Arabic gum). Scale bars: 0.5 mm (<bold>A–C</bold>); 0.1 mm (<bold>D–G</bold>).</p></caption><graphic xmlns:xlink="http://www.w3.org/1999/xlink" xlink:href="zookeys-1055-095_article-67620__-g012.jpg" position="float" orientation="portrait" xlink:type="simple" id="oo_575808.jpg"><uri content-type="original_file" xlink:type="simple">https://binary.pensoft.net/fig/575808</uri></graphic></fig><fig id="F13" position="float" orientation="portrait"><object-id xmlns:xlink="http://www.w3.org/1999/xlink" content-type="doi" xlink:type="simple">10.3897/zookeys.1055.67620.figure13</object-id><object-id xmlns:xlink="http://www.w3.org/1999/xlink" content-type="zenodo_dep_id" xlink:type="simple">5210948</object-id><object-id xmlns:xlink="http://www.w3.org/1999/xlink" content-type="arpha" xlink:type="simple">38A5F98B-EEF6-53E3-8C8E-6A976B51544F</object-id><label>Figure 13.</label><caption><p><italic><tp:taxon-name><tp:taxon-name-part taxon-name-part-type="genus" reg="Parasteatoda">Parasteatoda</tp:taxon-name-part><tp:taxon-name-part taxon-name-part-type="species" reg="ducta">ducta</tp:taxon-name-part></tp:taxon-name></italic> (Zhu, 1998) <bold>A–C</bold> male habitus (<bold>A</bold> dorsal view <bold>B</bold> lateral view <bold>C</bold> ventral view) <bold>D–F</bold> male left palp (<bold>D</bold> prolateral view <bold>E</bold> ventral view <bold>F</bold> retrolateral view). Scale bars: 0.5 mm (<bold>A–C</bold>); 0.1 mm (<bold>D–F</bold>).</p></caption><graphic xmlns:xlink="http://www.w3.org/1999/xlink" xlink:href="zookeys-1055-095_article-67620__-g013.jpg" position="float" orientation="portrait" xlink:type="simple" id="oo_575809.jpg"><uri content-type="original_file" xlink:type="simple">https://binary.pensoft.net/fig/575809</uri></graphic></fig><fig id="F14" position="float" orientation="portrait"><object-id xmlns:xlink="http://www.w3.org/1999/xlink" content-type="doi" xlink:type="simple">10.3897/zookeys.1055.67620.figure14</object-id><object-id xmlns:xlink="http://www.w3.org/1999/xlink" content-type="zenodo_dep_id" xlink:type="simple">5210950</object-id><object-id xmlns:xlink="http://www.w3.org/1999/xlink" content-type="arpha" xlink:type="simple">8280369C-C043-5A35-917E-DB9FDBB000B9</object-id><label>Figure 14.</label><caption><p><italic><tp:taxon-name><tp:taxon-name-part taxon-name-part-type="genus" reg="Parasteatoda">Parasteatoda</tp:taxon-name-part><tp:taxon-name-part taxon-name-part-type="species" reg="ducta">ducta</tp:taxon-name-part></tp:taxon-name></italic> (Zhu, 1998) male left palp (ventral view, embolus broken). Imaged by field emission scanning electron microscope: FE-SEM JSM7100F, JEOL, JP. Scale bars: 0.1 mm.</p></caption><graphic xmlns:xlink="http://www.w3.org/1999/xlink" xlink:href="zookeys-1055-095_article-67620__-g014.jpg" position="float" orientation="portrait" xlink:type="simple" id="oo_575810.jpg"><uri content-type="original_file" xlink:type="simple">https://binary.pensoft.net/fig/575810</uri></graphic></fig></tp:treatment-sec><tp:treatment-sec sec-type="description" id="SECID0EZOBG"><title>Description.</title><p><bold>Male</bold>: Total length 1.25. Prosoma 0.71 long, 0.56 wide, brownish yellow, with dark brown margin. Sternum 0.41 long, 0.36 wide, yellow, peltate. Opisthosoma 0.59 long, 0.48 wide, oval, dorsum yellow to brown, with long setae and black patches, venter black. Anal tubercle yellow. Spinnerets brown, without colulus (Fig. <xref ref-type="fig" rid="F13">13A–C</xref>). Diameters of eyes: <abbrev xmlns:xlink="http://www.w3.org/1999/xlink" xlink:title="anterior median eyes" id="ABBRID0EFPBG" xlink:type="simple">AME</abbrev> 0.09, <abbrev xmlns:xlink="http://www.w3.org/1999/xlink" xlink:title="anterior lateral eyes" id="ABBRID0EJPBG" xlink:type="simple">ALE</abbrev> 0.07, <abbrev xmlns:xlink="http://www.w3.org/1999/xlink" xlink:title="posterior median eyes" id="ABBRID0ENPBG" xlink:type="simple">PME</abbrev> 0.07, <abbrev xmlns:xlink="http://www.w3.org/1999/xlink" xlink:title="posterior lateral eyes" id="ABBRID0ERPBG" xlink:type="simple">PLE</abbrev> 0.06. Interdistances of eyes: <abbrev xmlns:xlink="http://www.w3.org/1999/xlink" xlink:title="anterior median eyes" id="ABBRID0EVPBG" xlink:type="simple">AME</abbrev>-<abbrev xmlns:xlink="http://www.w3.org/1999/xlink" xlink:title="anterior median eyes" id="ABBRID0EZPBG" xlink:type="simple">AME</abbrev> 0.06, <abbrev xmlns:xlink="http://www.w3.org/1999/xlink" xlink:title="anterior median eyes" id="ABBRID0E4PBG" xlink:type="simple">AME</abbrev>-<abbrev xmlns:xlink="http://www.w3.org/1999/xlink" xlink:title="anterior lateral eyes" id="ABBRID0EBQBG" xlink:type="simple">ALE</abbrev> 0.03, <abbrev xmlns:xlink="http://www.w3.org/1999/xlink" xlink:title="posterior median eyes" id="ABBRID0EFQBG" xlink:type="simple">PME</abbrev>-<abbrev xmlns:xlink="http://www.w3.org/1999/xlink" xlink:title="posterior median eyes" id="ABBRID0EJQBG" xlink:type="simple">PME</abbrev> 0.05, <abbrev xmlns:xlink="http://www.w3.org/1999/xlink" xlink:title="posterior median eyes" id="ABBRID0ENQBG" xlink:type="simple">PME</abbrev>-<abbrev xmlns:xlink="http://www.w3.org/1999/xlink" xlink:title="posterior lateral eyes" id="ABBRID0ERQBG" xlink:type="simple">PLE</abbrev> 0.04. Clypeus 0.14 high, dark brown. Chelicerae tawny, promargin with 2 teeth. Endites yellow to dark brown. Labium 0.15 long, 0.04 wide, yellow, rectangular, fused with sternum. Measurements of legs: I 2.43 (0.75, 0.21, 0.56, 0.51, 0.40), II 1.77 (0.53, 0.20, 0.37, 0.35, 0.32), III 1.395 (0.44, 0.17, 0.26, 0.26, 0.26), IV 1.79 (0.56, 0.20, 0.37, 0.34, 0.32). Leg formula: I-IV-II-III. Femur white to light yellow, patella, tibia, tarsus and metatarsus yellow, with dark brown ring pattern. Palp: yellowish-brown, tibia scoop-shaped, with long setae at both sides; cymbium small, brownish black, with a row of neat, thick, curved and long setae on the anterior margin; embolus long and bends more than one round, middle part flat, distal part thin; conductor sclerotized and tapering; tegulum large, subtegulum small, both with a groove for embolus (Figs <xref ref-type="fig" rid="F13">13D–F</xref>, <xref ref-type="fig" rid="F14">14</xref>).</p><p><bold>Female</bold>: Total length 2.04. Prosoma 0.92 long, 0.78 wide, brownish yellow, with dark brown margin. Sternum 0.49 long, 0.47 wide, yellow and peltate, with sparse setae. Opisthosoma 1.47 long, 1.18 wide, oval, dorsum brownish black, with a discontinuous wavy yellow transverse near the midpoint which contains sporadic white spots, venter brown. Anal tubercle and spinnerets yellow, surrounded with black ring, without colulus (Fig. <xref ref-type="fig" rid="F12">12A–C</xref>). Diameters of eyes: <abbrev xmlns:xlink="http://www.w3.org/1999/xlink" xlink:title="anterior median eyes" id="ABBRID0EFRBG" xlink:type="simple">AME</abbrev> 0.07, <abbrev xmlns:xlink="http://www.w3.org/1999/xlink" xlink:title="anterior lateral eyes" id="ABBRID0EJRBG" xlink:type="simple">ALE</abbrev> 0.07, <abbrev xmlns:xlink="http://www.w3.org/1999/xlink" xlink:title="posterior median eyes" id="ABBRID0ENRBG" xlink:type="simple">PME</abbrev> 0.08, <abbrev xmlns:xlink="http://www.w3.org/1999/xlink" xlink:title="posterior lateral eyes" id="ABBRID0ERRBG" xlink:type="simple">PLE</abbrev> 0.08. Interdistances of eyes: <abbrev xmlns:xlink="http://www.w3.org/1999/xlink" xlink:title="anterior median eyes" id="ABBRID0EVRBG" xlink:type="simple">AME</abbrev>-<abbrev xmlns:xlink="http://www.w3.org/1999/xlink" xlink:title="anterior median eyes" id="ABBRID0EZRBG" xlink:type="simple">AME</abbrev> 0.06, <abbrev xmlns:xlink="http://www.w3.org/1999/xlink" xlink:title="anterior median eyes" id="ABBRID0E4RBG" xlink:type="simple">AME</abbrev>-<abbrev xmlns:xlink="http://www.w3.org/1999/xlink" xlink:title="anterior lateral eyes" id="ABBRID0EBSBG" xlink:type="simple">ALE</abbrev> 0.03, <abbrev xmlns:xlink="http://www.w3.org/1999/xlink" xlink:title="posterior median eyes" id="ABBRID0EFSBG" xlink:type="simple">PME</abbrev>-<abbrev xmlns:xlink="http://www.w3.org/1999/xlink" xlink:title="posterior median eyes" id="ABBRID0EJSBG" xlink:type="simple">PME</abbrev> 0.08, <abbrev xmlns:xlink="http://www.w3.org/1999/xlink" xlink:title="posterior median eyes" id="ABBRID0ENSBG" xlink:type="simple">PME</abbrev>-<abbrev xmlns:xlink="http://www.w3.org/1999/xlink" xlink:title="posterior lateral eyes" id="ABBRID0ERSBG" xlink:type="simple">PLE</abbrev> 0.06. Clypeus 0.13 high, yellow. Chelicerae yellow, promargin with 2 teeth. Endites yellow. Labium 0.18 long, 0.06 wide, yellow, rectangular, fused with sternum. Measurements of legs: I 2.92 (0.92, 0.27, 0.60, 0.67, 0.46), II 2.11 (0.64, 0.25, 0.39, 0.45, 0.38), III 1.78 (0.53, 0.23, 0.32, 0.37, 0.33), IV 2.68 (0.83, 0.29, 0.55, 0.59, 0.42). Leg formula: I-IV-II-III. Femur white to light yellow, patella, tibia, metatarsus and tarsus orange yellow with dark brown ring. Epigynum: atrium big, depression and oval, its width is only a little narrower than epigynum’s; copulatory pores located on the anterior margin of atrium; copulatory ducts long, winding, surround spermathecae, and connected with spermathecae from the posterior part; spermathecae small, spherical; fertilization ducts long and thin (Fig. <xref ref-type="fig" rid="F12">12D–G</xref>).</p></tp:treatment-sec><tp:treatment-sec sec-type="distribution" id="SECID0EZSBG"><title>Distribution.</title><p>China (Hainan) (Fig. <xref ref-type="fig" rid="F16">16</xref>).</p><fig id="F15" position="float" orientation="portrait"><object-id xmlns:xlink="http://www.w3.org/1999/xlink" content-type="doi" xlink:type="simple">10.3897/zookeys.1055.67620.figure15</object-id><object-id xmlns:xlink="http://www.w3.org/1999/xlink" content-type="zenodo_dep_id" xlink:type="simple">5210952</object-id><object-id xmlns:xlink="http://www.w3.org/1999/xlink" content-type="arpha" xlink:type="simple">83971E94-8AEE-5F9F-9402-2656A7AFAE7F</object-id><label>Figure 15.</label><caption><p>Field photographs <bold>A, B</bold><italic><tp:taxon-name><tp:taxon-name-part taxon-name-part-type="genus" reg="Campanicola">C.</tp:taxon-name-part><tp:taxon-name-part taxon-name-part-type="species" reg="volubilis">volubilis</tp:taxon-name-part></tp:taxon-name></italic> sp. nov. (<bold>A</bold> web and bell-shaped retreat <bold>B</bold> female in the web <bold>C, D</bold><italic><tp:taxon-name><tp:taxon-name-part taxon-name-part-type="genus" reg="Parasteatoda">P.</tp:taxon-name-part><tp:taxon-name-part taxon-name-part-type="species" reg="ducta">ducta</tp:taxon-name-part></tp:taxon-name></italic> (<bold>C</bold> male outside retreat, female with egg sac in retreat <bold>D</bold> male on leaf) <bold>E</bold> retreat of <italic><tp:taxon-name><tp:taxon-name-part taxon-name-part-type="genus" reg="Campanicola">C.</tp:taxon-name-part><tp:taxon-name-part taxon-name-part-type="species" reg="ferrumequina">ferrumequina</tp:taxon-name-part></tp:taxon-name></italic><bold>F, G</bold> retreat of <italic><tp:taxon-name><tp:taxon-name-part taxon-name-part-type="genus" reg="Campanicola">C.</tp:taxon-name-part><tp:taxon-name-part taxon-name-part-type="species" reg="campanulata">campanulata</tp:taxon-name-part></tp:taxon-name></italic>. Photograph by Zichang Li.</p></caption><graphic xmlns:xlink="http://www.w3.org/1999/xlink" xlink:href="zookeys-1055-095_article-67620__-g015.jpg" position="float" orientation="portrait" xlink:type="simple" id="oo_575811.jpg"><uri content-type="original_file" xlink:type="simple">https://binary.pensoft.net/fig/575811</uri></graphic></fig><fig id="F16" position="float" orientation="portrait"><object-id xmlns:xlink="http://www.w3.org/1999/xlink" content-type="doi" xlink:type="simple">10.3897/zookeys.1055.67620.figure16</object-id><object-id xmlns:xlink="http://www.w3.org/1999/xlink" content-type="zenodo_dep_id" xlink:type="simple">5210954</object-id><object-id xmlns:xlink="http://www.w3.org/1999/xlink" content-type="arpha" xlink:type="simple">86ED9011-8B68-568F-BC90-DD8B4974BEEA</object-id><label>Figure 16.</label><caption><p>Collection localities. <italic><tp:taxon-name><tp:taxon-name-part taxon-name-part-type="genus" reg="Campanicola">C.</tp:taxon-name-part><tp:taxon-name-part taxon-name-part-type="species" reg="anguilliformis">anguilliformis</tp:taxon-name-part></tp:taxon-name></italic> sp. nov. (<bold>1)</bold>; <italic><tp:taxon-name><tp:taxon-name-part taxon-name-part-type="genus" reg="Campanicola">C.</tp:taxon-name-part><tp:taxon-name-part taxon-name-part-type="species" reg="campanulata">campanulata</tp:taxon-name-part></tp:taxon-name></italic> (<bold>2–15)</bold>; <italic><tp:taxon-name><tp:taxon-name-part taxon-name-part-type="genus" reg="Campanicola">C.</tp:taxon-name-part><tp:taxon-name-part taxon-name-part-type="species" reg="falciformis">falciformis</tp:taxon-name-part></tp:taxon-name></italic> sp. nov. (<bold>2–5, 16)</bold>; <italic><tp:taxon-name><tp:taxon-name-part taxon-name-part-type="genus" reg="Campanicola">C.</tp:taxon-name-part><tp:taxon-name-part taxon-name-part-type="species" reg="ferrumequina">ferrumequina</tp:taxon-name-part></tp:taxon-name></italic> (<bold>1, 11)</bold>; <italic><tp:taxon-name><tp:taxon-name-part taxon-name-part-type="genus" reg="Campanicola">C.</tp:taxon-name-part><tp:taxon-name-part taxon-name-part-type="species" reg="heteroidea">heteroidea</tp:taxon-name-part></tp:taxon-name></italic> sp. nov. (<bold>17)</bold>; <italic><tp:taxon-name><tp:taxon-name-part taxon-name-part-type="genus" reg="Campanicola">C.</tp:taxon-name-part><tp:taxon-name-part taxon-name-part-type="species" reg="tauricornis">tauricornis</tp:taxon-name-part></tp:taxon-name></italic> sp. nov. (<bold>18)</bold>; <italic><tp:taxon-name><tp:taxon-name-part taxon-name-part-type="genus" reg="Campanicola">C.</tp:taxon-name-part><tp:taxon-name-part taxon-name-part-type="species" reg="volubilis">volubilis</tp:taxon-name-part></tp:taxon-name></italic> sp. nov. (<bold>19)</bold>; <italic><tp:taxon-name><tp:taxon-name-part taxon-name-part-type="genus" reg="Parasteatoda">P.</tp:taxon-name-part><tp:taxon-name-part taxon-name-part-type="species" reg="ducta">ducta</tp:taxon-name-part></tp:taxon-name></italic> (<bold>20)</bold>.</p></caption><graphic xmlns:xlink="http://www.w3.org/1999/xlink" xlink:href="zookeys-1055-095_article-67620__-g016.jpg" position="float" orientation="portrait" xlink:type="simple" id="oo_575812.jpg"><uri content-type="original_file" xlink:type="simple">https://binary.pensoft.net/fig/575812</uri></graphic></fig></tp:treatment-sec><ref-list><ref id="B28"><mixed-citation xmlns:xlink="http://www.w3.org/1999/xlink" xlink:type="simple"><person-group><name name-style="western"><surname>Yoshida</surname><given-names>H</given-names></name></person-group> (<year>2008</year>) <article-title>A revision of the genus <italic><tp:taxon-name><tp:taxon-name-part taxon-name-part-type="genus">Achaearanea</tp:taxon-name-part></tp:taxon-name></italic> (<tp:taxon-name><tp:taxon-name-part taxon-name-part-type="order">Araneae</tp:taxon-name-part></tp:taxon-name>: <tp:taxon-name><tp:taxon-name-part taxon-name-part-type="family">Theridiidae</tp:taxon-name-part></tp:taxon-name>).</article-title><source>Acta Arachnologica</source><volume>57</volume>(<issue>1</issue>): <fpage>37</fpage>–<lpage>40</lpage>. <ext-link xlink:type="simple" ext-link-type="doi" xlink:href="10.2476/asjaa.57.37">https://doi.org/10.2476/asjaa.57.37</ext-link></mixed-citation></ref></ref-list></tp:taxon-treatment>
